# Supplementary material for: Sequence Analysis of Bitter Taste Receptor Gene Repertoires in Different Ruminant Species
Source: PLoS One. 2015 Jun 10;10(6):e0124933. doi: 10.1371/journal.pone.0124933 (PMC4465170; doi:10.1371/journal.pone.0124933)
Supplement: S1 Dataset — Species: sheep (Ovis aries), goat (Capra hircus, reindeer (Rangifer tarandus, red deer (Cervus elaphus), fallow deer (Dama dama), European bison (Bison bonasus), moose (Alces alces), chamois (Rupicapra rupicapra), mouflon (Ovis ammon musimon), muskox (Ovibos moschatus), American bison (Bison bison), white tailed deer (Odocoileus virginianus) and elk (Cervus canadensis). (TXT) [file pone.0124933.s001.txt]

Supplementary material S1 - DNA sequences obtained for each T2R gene and species, in FASTA format. Species: sheep (Ovis aries), goat (Capra hircus, reindeer (Rangifer tarandus, red deer (Cervus elaphus), fallow deer (Dama dama), European bison (Bison bonasus), moose (Alces alces), chamois (Rupicapra rupicapra), mouflon (Ovis ammon musimon), muskox (Ovibos moschatus), American bison (Bison bison), white tailed deer (Odocoileus virginianus) and elk (Cervus canadensis).

> Ovis_aries_T2R16
TTGCTGTC
TTCTACTGTGTCAAAGTCTCCTTCTTCAGCCACCCCATCTTCCTCTGGATGAAGTGGAGAATTGTGAGATGGGTT
CCTCGGCTGCTGCTGGGCTCTCTGCTGGTTTCTTGTGTGTCTACCATCTTTTCAGCGACTAGTTATTACATCATC
ATTCAATTCATCTCCATGAAGGATTTCCCTAGGAACAGCACCATGCTTGAGAGACTAGAGGCGTTCCTGTGGGAT
TTTTCCACACTGCGGCAAGTAGTTGTATTGGTTATTCCTTTCCTCCTGTTTCTGGCCTCCACAGTCTTGCTCATG
GCCTTATTATCCCGACATCTGAAGCAGATGAAAGACCTTCACACAGGCCACCCCATCTCCAGCCCGGAAGCTCAC
TCTGCCGCCCTGAGGTCTCTTGGCATCTTCCTCATCTTGTTCACCTTTTATTTTCTGACCGTGCTCGTCTCCATC
TTGGATGTCCTATTTAATAAAGAGTCTTGGTTCTGGGCCTGGGAAGCTATCATCTATGCATTAGTCTCTATTCAT
TCTACTTTACTAATGCTGAGCAGTGCCAA
> Ovis_aries_T2R10B
TTGGGGGTCTTAGGGAATGGATTTATTGGAGTTGTAAGCTGCATTGATTGTGTGAAAAGCAAGAAGATCCCTACTGTCAGCCTTATTCTCACTGGCTTAGCTTCTTCCAGATTTTGCCTGATATGGATAATAATTACAGATGCATATGTGAGGATGTTTTTTCCAGATACATATTTGTCTGGTAATCTAAGTCAAAATATAGCTCACTTTTGGATAATTATGAATCAGTCAAGTATCTGGTTTGCCACCAGCCTCAACATCTTCTATTTCCTGAAGATAGCCAATTATTCCCACTGCATTTTTCTCTGGATGAAGGGTCACATCAACAGGGTTCTTCTCCTTTTCATGGGGTCTTTGCTTATTTCATGGTTATTTGCTTTTCCAAGCATTGCAAAGCCTAGTATTAATGATATTATGAAGAACAGAAGCTCAACCTGGCTGATCGCCCTGCATAAAAGGGAATACTTGACAAATCATATTCTGCTCAATATTGGAGTCATTCTTGTCTTTGTGCTATGCCTGATTACATGTTTCTTATTAATCACTTCCCTTTGGAGACACAACAGAAAGATGCAATTGAATGCCACAGGATTCAGAGATCCCAGCACTGAAGCACATATCAAAGCAATGAAGACTTTGGTGTCTTTTATCATCCTCTTTATCTTGTATTTTGTAGGCACTGCCATACAAATATCAGGTAGTACTATGCCTGAAAACAACCTGTTGCTCATTATTGGTATAACAACCAGACTCCTCTATCCCTGTGGACACTCGTTGATCCTAATTCTAGGAAACAGGAAGCTGAAGCAAGACTTTTTGAGGGTACTGAAGCCATTAAAGTGCT
> Ovis_aries_T2R12
ATTCTTACTGGG
TATTTTGGGAATGGATTCATTGTCCTGGTTAACTGTATTGATTGGATCAGGAGCAGGAAGTTCTCCCTGATTGAC
TTTATTCTCACCTGCTTGGCTATTTCCAGAATATTTGTGCTGTGCATAATGATTTCAAGTACAGGTTTATATGTA
ATCTCTGAGGAAATACAGTACAACAAGAATCTCCTGATAAATTTGGGGTTCCTCTGGACAGGATCCAATTATTTC
TCCATAGCCTGCACCACCTGCATCAGTGTCTTCTATCTCCTCAGAATAGCTAACTTTTCTAATTTCCTTTTCCTC
TGGATGAAACGGAGAATTCACAAGGTGCTTCTCATTATTGCACTGGGGGCTGTCTTCTCTTTCTGCTTGTGCCTT
CTTCAAAAGAATATGGCAGTTGAAATCCTGTTCCAAAACCAGGTAAACAGCAAAAAAAATGTGACATTGGACTTT
CTAATGATAAGATACGATTTGTTCTTTGCCATAATGTTCCTCATCCCCTTTGTAGTGTCCCTGGCCTCCTTTCTC
CTTTTAATCCTCTCCTTATGTGGTCATCTCAGGCGTATGAAGGGTGTAGACTGTAGCTCGGAAGCCCATGTGAGA
GCCCTGAAGGCTATGATTTCATTCCTACTCCTCTTCATTCTACACTATTTGAGCAATATTATGACAGTGTGGGCC
AATCACATTCTCGGTAGTTTTGTGGCAAAGATTTTTGTGAACATGCTGTTATTTTTCTGTCCTTCTGGCCACCCT
TTGCTTCTGATTTTGTGGAACAGCAAATTGAAAAAGGCTTCACTCTGTGTCCTAAGGAAGCTGAGGGGTTACATG
AATCTAAGAAAACTCTTCC
> Ovis_aries_T2R3
ATGCTGGGGAT
GGTTTCATAGGGTGGGTCAATGGCAGCAGCTGGTTCAAGAGCAAGAGGATCTCTTTGCATGACTTCATTATCACT
AACCTGGCTGTCTCCAGGATTGTTTTGCTGTGGATTCTCTTGATCGATGGTGTTTTACTGGTGTTCTCTCCCAAA
CTACACGATGAAGGGATAATCATGCAAATTATTGATGTGTTCTGGACATTTACAAACCATCTGAGCATTTGGCTT
ACCACCTGTGTCAGTGTCTTCTACTGCCTGAAAGTGGCCAGTTTCTCCCATCCTATGTTCCTCTGGCTCAAATGG
AGAGTTTCCAGGGTGGTTGTATGGATGCTGTTGAGTACCCTGCTGTTATCATGTGGCAGTGCCATCTCTCTGATC
CGAGAATTTAAGATCTATTCTGTTCTCGGTGGAATTGATAGAACCGGGAATATGACTGAGCTCTTTAGAAGGAAG
GAAAAAGAATATAAACTGATCCATGTTCTTGGGACTCTGTGGGACCTCCCTCCCCTAGTCGTATCTCTGATCTCC
TACTTTCTGCTTATCCTCTCCCTGGGGAGGCACGTGCGGCAGATGCATCAAGACTGTGGCAGCTCCAGAGATCCC
AGTACCGAGGCCCACAGGAGGGCCATCAGAGTCATCCTCTCCTTCCTCTTCCTCTTCCTACTCTACTATCTTTCC
TTTTCTGTTTTAACATCCAGTTATTTCCTACCAGCAACTAAGATGATTGCGAAGATCGGAGAAGTAATTACAATG
TTCTATCTTGCTGGCCACTCTTATGTTCTCATTCTGGGAAATAGCAAGCTGAAGCAGATGTTTGTGGCGATGCTC
CGGTGTGAGCCTGGTTGTCTGAAGCCTGGATCA
> Ovis_aries_T2R4
CTT
CATTGTAGTGGTCAGTTACAAGACTTGCATCAAAAGCCACAGGATCTCTTCTTCTGACAGACTCCTGTTCAGTTT
GGGCATCACCAGATTTTTTATACTGTTACTGAATGTTGTTGTCATCATCTCTCCAAATGTGGAAAGGTCAGTCTC
CTTATCCTCTTTCTTCCTGTCATGTTGGATGTTTTTGGACTCTAGTAGTCTTTGGTTTGTAACCTTGCTCAACGT
CTTGTATTGTGTGAAGATTGCTAACTACCAACACTCCGTGTTTCTCCTGCTGAAACGAAATCTCTCCACCAGGAT
GCCCCGGCTGCTGCTGGTCTGTATGCTCCTTTCTGTCTTCACCACTCTCCTGTATGTTATGCTCAGACAGTTGGC
ACCCCGTCTTGAATTTGTGACTGTGAGAAATGGCACAGTATTTGACATCAATGAGGGACTCCTGTCTTTGGTGAC
TCCTTTGGTCTTGAGCTCATTTCTCCAATTCATCATTAATGTGACTTCTGCTTCTTTGTTGATCAATTCCTTGAA
GAGACATGTACGGAAGATGCAGAGAAGCGCCACTGTTCTTTGGAATCCCCAGACTGAAGCTCATGTGGGTGCTAT
GAAGCTGATGATCTGTTTCCTCATACTCTACATTCCATATTCAGTTGCTACCTTGCTCCATTATCTCCCTTCTTC
TATAGGGATGGATTTGAGAACCAAGTCTATTTATGTTATTATGTCCACCATTTACCCTCCAGGACATTCTCTTCT
TATTATTCTCACACATCCTAAACTGA
> Ovis_aries_T2R67
TTGTGATTGGA
TGTTGGGGAATGGGTTCATTGTACTAGTTAACTGCATTGACCTGGTGAAGAGACAAAAGCTCTCATTAGCTGACT
GCATCCTCACAGGCCTGGCTATCTCCAGAATCAGTCAACTTTGGGCAATACTATGTGACTCATTTTTATTGGTAC
TATGGCCACACCTATATGCCATTGATAAACTAACAAAGGTTGTTAATAGTTTTTGGATACTGTCCAATCACCTAG
CTACCTGGTTTGCCACCTGTCTAAGTGTTTTCTACTTCTTTAAAGTAGCCAACTTCTCCCACCCCTGCTTCACTT
GGCTGCGGTGGCGAATTCGTAGTGTGGTACTGGTGCTTCTCTTGGGGTCTTTGTCCTTACTGTTTTTGAATTCTG
AATCAATATATATGTTTAGTCATATCTCAACTAACAGCTACAAAATATATGCAAGAAACTCAACGTGGTCCCCAA
ATGTAAGTGAAACTCATGATCTTCACCAGTTGATTGTTTTTAACTTCATCAACTTAATCCCCTTTCTTCTGTCCC
TGACCTCACTGCTCCTCTTAGTCCTCTCCTTGATGAGGCACATCAGGAATTTGCAGCTCAACCCCAGCTCAAAGG
ATCTCAGCACAGAGGCCCATAAAAGAGCCATGAAAATGGTGATGTCTTTCCTCTTCCTCTTCGTCGTTCATGTTT
CTTCCATCCTGTTAACAGGTTGGGTTTTCCTTAAACTGCAGGGACGTCTGGCCAAATTGGTGGTTGTGTTAACTT
CGACTGTTTTTCCTTCAAGCCACTCATTTATCCTAATTTTGGGAAATAGCAAGCTGAGACAAAATGCCATAGGAC
TATTGTGGTATCTA
> Ovis_aries_T2R13
CATTCATAATTGGTATT
CTGGGGAATGGATTCATAGCACTGGTGAACTGCATTGACTGGATCAAGATGCAAAAGGTCTCCTTGGCTGATCGA
ATCCTCACTGCTTTGGCAATTTTCAGAATTGGTCTGATTTTGGTAATGATGGTGAGTTGGTTTACAAAGGAGTCT
TATCCATTTTCTTCTTTAGACATAAAGGGAAATAAAGTCATACTTTTTAGTATTGCTGGGCTCTTGGCCAATTAT
TTTAGTGTCTGGCTTGCCACAGGCCTCAGCCTCTTTTATTTCCTCAAGATAGCCAATTTTTCAAATGCTGTTTTT
CTTCACCTAAAGTTTAGAATTGGAATGGTATTTATGGTAATGTTTCTGGGGACATTAGTATTGCTGCCTCTAAGT
CTTACTTTGGTGAGCATCTATATTAATATCAAGATACATCCATATGAAAGAAATATGACTTTAAGTTCTAAAAGA
AGTGACACTGAAACCTTTTCCAAATTGATCATATTCACCATGGGATCTTTCTCATCCTTTATTATATCCCTGAGT
TGTTTTCTCCTGTTAATGTTCTCCCTACGGAATCATGTCTAGAAGATGAGGAGCCAGGGTTCAAGAGATCCCAGC
AGCAAAGCCCACGTCAGAGCCATGATCATGGCGATGCCTTTCCTCATACTACTTGCCATTCACTTCCTATCTCAT
CTCATGACAACTTTTCATCACAATGTGATGCAGAGTGAACTGGCCTTTATGCTTGCTGAAGCTCTTGGAACTATT
TATCCTTCAGTCCACTCATTTGTCTTGATTCTGGGAAATGACAAGCT
> Capra_hircus_T2R16
TGAT
TCTCGCCAGCCTGGGCATCTGCCGCTTCTGTCAAATGTGGTCATCGATGCTGCACAACTTCGGCTCCCACTTCCA
CCTTAATTACAATTTTTGGTGTTTCGGGATCATCTGGCAATTTACTAACATCCTTTCCTTCTGGTTGACCAGCTT
GCTTGCTGTCTTCTACTGTGTCAAAGTCTCCTTCTTCAGCCACCCCATCTTCCTCTGGATGAAGTGGAGAATTGT
GAGATGGGTTCCTCGGCTGCTGCTGGGCTCCCTGCTGGTTTCTTGTGTGTCTACCATCTTTTCAGCGACTAGTTA
TTACATCATCATTCAATTCATCTCCATGAAGGATTTCCCTAGAAACAGCACCATGCTTGAGAGACTGGAGGCGTT
CCTGTGGGATTTTTCCACACTGCGGAAAGTGGTCGTATTGGTTATTCCTTTCCTCCTGTTCCTGGCCTCCACAGT
CTTGCTCATGGCCTTATTATCCCGACATCTGAAGCAGATGAAAGACCTTCACACAGGCCGCCCCATCTCCAGCCC
GGAAGCTCACTCTGCCGCCCTGAGGTCTCTTGGCATCTTCCTCATCTTGTTCACCTTTTATTTTCTGACCGTGCT
CGTCTCCATCTTGGATGTCCTATTTAATAAAGAGTCTTGGTTCTGGGCCTGGGAAGCTATCATCTATGCATTAGT
CTCTATTCATTCTACTTTACTAATGCTGAGCAGTGCCA
> Capra_hircus_T2R10
TATTGGGGGTCTTAGGGAATGGATTTATTGGAGTTGTAAGCTGCATTGATTGTGTGAAAAGCAAGAAGATCCCTACTGTCAGCCTTATTCTCACTGGCTTAGCTTCTTCCAGATTTTGCCTGATATGGATAATAATTACAGATGCATATGTGAGGATGTTTTTTCCAGATACATATTTGTCTGGTAATCTAAGTCAAAATATAGCTCACTTTTGGATAATTATGAATCAATCAAGTATCTGGTTTGCCACCAGCCTCAACATCTTCTATTTCCTGAAGATAGCCAATTATTCCCACTGCATTTTTCTCTGGCTGAAGGGTCACATCAACAGGGTTCTTCTCCTTTTCATGGGGTCCTTGCTTATTTCATGGTTATTTGCTTTTCCAAGCATTGCAAAGCCTAGTATTAATGATATTATGAAGAACAGAAGCTCAACCTGGCTGATCGCCCTGCATAAAAGGGAATACTTGACAAATCATATTCTGCTCAATATTGGAGTCATTCTTGTCTTTGTGCTATGCCTGATTACATGTTTCTTATTAATCACTTCCCTTTGGAGACACAACAGAAAGATGCAATTGAATGCCACAGGATTCAGAGATCCCAGCACTGAAGCACATATCAAAGCAATGAAGACTTTGGTGTCTTTTATCATCCTCTTTATCTTGTATTTTGTAGGCACTGCCATACAAATATCAGGTAGTACTATGCCTGAAAACAACCTGTTGCTCATTATTGGTATAACAACCAGACTCCTCTATCCCTGTGGACACTCATTGATCCTAATTCTAGGAAACAGGAAGCTGAAGCAAGACTTTTTGAGGGTACTGAAGCCATTAAAGT
> Capra_hircus_T2R12
ATTCTTACTGGGTAT
TTTGGGAAATGGATTCATTGTTCTGGTTAACTGTATTGATTGGATCAGGAGCAGGAAGTTCTCCCTGATTGACTT
TATTCTCACCTGCTTGGCTATTTCCAGAATATTTGTGCTGTGCATAATGATTTCAAGTACAGGTTTATATGTAAT
CTCTGAGGAAATACAGTACAACAAGAATCTCCTGATAAATTTGGGGTTCCTCTGGACAGGATCCAATTATTTCTC
CATAGCCTGCACCACCTGCATCAGTGTCTTCTATCTCCTCAGAATAGCTAACTTTTCTAATTTCCTTTTCCTCTG
GATGAAACGGAGAATTCACAAGGTGCTTCTCATTATTGCACTGGGGGCTGTCTTCTCTTTCTGCTTGTGCCTTCT
TCAAAAGAATATGGCAGTTGAAATCCTGTTCCAAAACCAGGTAAACAGCAAAAAAAATGTGACATTGGACTTTCT
AATGATAAGATACGATTTGTTCCTTACCATAATGTTCCTCATCCCCTTTGTAGTGTCCCTGGCCTCCTTTCTCCT
TTTAATCCTCTCCTTATGTGGTCATCTCAGGCATATGAAGGGTGTAGACTGTAGCTCGGAAGCCCATGTGAGAGC
CCTGAAGGCTATGATTTCATTCTTGCTCCTCTTCATTCTACACTATTTGAGCAATATTATGACAATGTGGGCCAA
TCACATTCTCGGTAGTTTTGTGGCAAAGATTTTTGTGAACACGCTGTTATTTTTCTGTCCTTCTGGCCACCCTTT
GCTTCTGATTTTGTGGAACAGCAAATTGAAAAAGGCTTCACTCTGTGTCCTAAGGAAGCTGAGGGGTTACATGAA
TCTAAGAAAACTCTTCC
> Capra_hircus_T2R3
GCTGGGGAT
GGTTTCATAGGGTGGGTCAATGGCAGCAGCTGGTTCAAGAGCAAGAGGATCTCTTTGCATGACTTCATTATCACT
AACCTGGCTGTCTCCAGGATTGTTTTGCTGTGGATTCTCTTGATCGATGGTGTTTTACTGGTGTTCTCTCCCAAA
CTACACGATGAAGGGATAATCATGCAAATTATTGATGTGTTCTGGACATTTACAAACCATCTGAGCATTTGGCTT
ACCACCTGTGTCAGTGTCTTCTACTGCCTGAAAGTGGCCAGTTTCTCCCATCCTATGTTCCTCTGGCTCAAATGG
AGAGTTTCCAGGGTGGTTGTATGGATGCTGTTGAGTACCCTGCTGTTATCATGTTGCAGTGCCATCTCTCTGATC
CGAGAATTTAAGATCTATTCTGTTCTCGGTGGAATTGATAGAACCAGGAATATGACTGAGCTCTTTAGAAGGAAG
GAAAAAGAATATAAACTGATCCATGTTCTTGGGACTCTGTGGGACCTCCCTCCCCTAGTCGTATCTCTGATCTCC
TACTTTCTGCTTATCCTCTCCCTCGGGAGGCACGTGCGGCAGATGCATCAAGACTGTGGCAGCTCCAGAGATCCC
AGTACCGAGGCCCACAGGAGGGCCATCAGAGTCATCCTCTCCTTCCTCTTCCTCTTCCTACTCTACTATCTTTCC
TTTTCTGTTTTAACATCCAGTTATTTCCTACCAGCAACTAAGATGATTGCGAAGATTGGAGAAGTAATTACAATG
TTCTATCTTGCTGGCCACTCTTATGTTCTCATTCTGGGAAATAGCAAGCTGAAGCAGATGTTTGTGGCGATGCTT
CGGTGTGAGCCTGGTTGTCTGAAGCCTGGATCCA
> Capra_hircus_T2R4
CTTCA
TTGTAGTGGTCAGTTACAAGACTTGCATCAAAAGCCATAGGATCTCTTCTTCTGACAGACTCCTGTTCAGTTTGG
GCATCACCAGATTTTTTATACTGTTACTGAATGTTGTTGTCATCATCTCTCCAAATGTGGAAAGGTCAGTCTCCT
TATCCTCTTTCTTCCTGTCATGTTGGATGTTTTTGGACTCTAGTAGTCTTTGGTTTGTAACCTTGCTCAACGTCT
TGTATTGTGTGAAGATTGCTAACTACCAACACTCCGTGTTTCTCCTGCTGAAACGAAATCTCTCCACCAGGATGC
CCCGGCTGCTGCTGGTCTGTATGCTCCTTTCTGTCTTCACCACTCTCCTGTATGTTATGCTCAGACAGTTGGCAC
CCCGTCTTGAATTTGTGACTGTGAGAAATGGCACAGTATTTGACATCAATGAGGGACTCCTGTCTTTGGTGACTC
CTTTGGTTTTGAGCTCATTTCTCCAATTCATCATTAATGTGACCTCTGCTTCTTTGTTAATCAATTCCTTGAAGA
GACATATACGGAAGATGCAGAGAAGTGCCACTGTTCTTTGGAATCCCCAGACTGAAGCTCATGTGGGTGCAATGA
AGCTGATGATCTGTTTCCTCATACTCTACATTCCATATTCAGTTGCTACCTTGCTCCATTATCTCCCTTCTTCTA
TAGGGATGGATTTGAGAACCAAGTCTATTTATGTTATTATGTCCACCATTTACCCTCCAGGACATTCTCTTCTTA
TTATTCTCACACATCCTAAA
> Capra_hircus_T2R67
TTGTGATTGGAAT
GTTGGGGAATGGGTTCATTGTACTAGTTAACTGCATTGACCTGGTGAAGAGACAAAAGCTCTCATCAGCTGACTG
CATCCTCACAGGCCTGGCTATCTCCAGAATCAGTCAACTTTGGGCAATACTATGTGACTCATTTTTATTGGTACT
ATGGCCACACCTATATGCCATTGATAAACTAACAAAGATTGTTAATAGTTTTTGGATACTGTCCAATCACCTAGC
TACCTGGTTTGCCACCTGTCTAAGTGTTTTCTACTTCTTTAAAGTAGCCAACTTCTCCCACCCCTGCTTCACTTG
GCTGCGGTGGCGAATTCGTAGTGTGGTACTGGTGCTTCTCTTGGGGTCTTTGCCCTTACTGTTTTTGAATTCTGA
ATCAATATATATGTTTAGTCATATCTCAACTAACAGCTACAAAATATATGCAAGAAACTCAACACGGTCCCCAAA
TGTAAGTGAAACTCATGATCTTCACCAGTTGATTGTTTTTAACTTCATCAGCTTAATCCCCTTTCTTCTGTCCCT
GACCTCGCTGCTCCTCTTAGTCCTCTCCTTGATGAGGCACATCAGGAATTTGCAGCTCAACCCCAGCTCAAAGGA
TCTCAGCACAGAGGCCCATAAAAGAGCCATGAAAATGGTGATGTCTTTCCTCTTCCTCTTCATCATTCATGTTTC
TTCCGTCCTATTAACAGGTTGGGTTTTCCTTAAACTGCAGGGACGTCTGGCCAAATTGGTGGTTGTGTTAACTTC
GACTGTTTTTCCTTCAAGCCACTCGTTTATCCTAATTTTGGGAACTAGCAAGCTGAGACAAAATGCCATAGGACT
ACTGTGGTATCTA
> Capra_hircus_T2R13
TTCATAATTGGT
ATTCTGGGGAATGGATTCATAACACTGGTGAACTGGATTGACTGGATCAAGATGCAAAAGGTCTCCTTGGCTGAT
TGAATCCTCACTGCTTTGGCAATTTCCAGGATTCGTCTGATTTTGGTAATGATGGTGAGTTGGTTTACAAAGGAG
TCTTATCCATTTTCTTCTTTAGACATAAAGGGAAATAAAGTCATACTTTTTAGTATTGCTGGGCTCTTGGCCAAT
TATTTTAGTGTCTGGCTTGCCACAGGCCTCAGCCTCTTTTATTTCCTCAAGATGGCCAATTTTTCAAATGCTGTT
TTTCTTCACCTAAAGTTTAGAATTGGAATGGTATTTATGGTAATGTTTCTGGGGACATTAGTATTGCTGCCTCTA
AGTCTTACTTTGGTGAGCATCTATATTAATATCAAGATACATCCATATGAAAGAAATATGACTGTAAGTTCTAAA
AGAAGTGACACTGAAACCTTTTCCAAATTGATCATATTCACCATGGGATCTTTCTCACCCTTTATTATATCCCTG
AGTTGTTTTCTCCTGTTAATGTTCTCCCTACTGAATCATGTCTAGAAGATGAGGAGCCAGGGTTCAAGAGATCCC
AGCAGCAAAGCCCACGTCAGAGCCATGATCATGGCGATGCCTTTCCTCATACTACTTGCCATTCACTTCCTATCT
CATCTCATGACAACTTTTCATCACAATGTGATGCAGAGTGAACTGGCCTTTATGCTTGCTGAAGCTCTTGGAACT
ATTTATCCTTCAGTCCACTCATTTGTCTTGATTCTGGGAAATGACAAGCTAA

> Rangifer_tarandus_T2R10
CTCTGGCTGAAGG
GTCACATCAACAGGGTTCTTCTCCTTTTCATGGGATGCTTGCTTATTTCATGGCTATTTGCTTTTCCAAGCATTGCAAAGCCTATTATTAATAATATTATGAAGAACAGAAGCACTACCTGGCTGACCATGCATAAAAGTGAATACTTGACAAATCAGATTCTGCTCAATATTGGAGTCATTCTTGTCTTTGTATTATGCCTGATTATATGTTTCTTATTAATCACTTCCCTTTGGAGACACAACAGAAAGATGCAATTGAATGCCACAGGATTCAGAGATCCCAGCACTGAAGCACATGTCAAAGCAATGAAGATCTTGGGGTCTTTTATCATCCTCTTTATCTTGTATTTTGTAGGCACTGCCATACAAGTATCAGTTGGTGCTGTGCCTGAAAACAAACTGCTGCTCATTGTTGGCATAACAGCCAGACTCCTCTATCCCTGGGGACACTCACTGATCCTAATTCTAGGAAACAGGAAGCTGAAGCAAGACTCTTTGAGGGTACTAAAGCCATTAAAGTGCTGGG
> Rangifer_tarandus_T2R3
GGGTATGG
TTTCATAGGGTGGGTCAATGGCAGCAGCTGGTTCAGGAGCAAGAGGATCTCTTTGTCTGATTTCATCATCACTAA
CCTGGCTGTCTCCAGGATTGTTTTGCTGTGGATTCTCTTGATTGATGGTGTTTTACTGGTGTTCTCTTCCAAACT
ACATGATGAAGGGATACTCATGCAAATTATTGATGTCTTCTGGACATTTACAAACCATCTGAGCATTTGGCTTGC
CACCTGTCTCAATGTCTTCTACTGCCTGAAAGTGGCCAGTTTCTCCCATCCTACGTTCCTCTGGCTCAAGTGGAG
AGTTTCCAGGGTAGTCGTATGGATGCTATTGAGTTCCCTGCTGTTATCATGTTGCAGCGCCATCTCTCTGATCCG
GGAATTTAAGATGTATTCTGTTCTCGGTGGAATTGACGAAACTGAGAATATGACTGAGCTCTTTAGAAAGAAAGA
AAAAGAATATAAACTGATCCATGTTCTTGGGACTCTGTGGAACCTCCCTCCCCTAGTCATATCTCTAACCTCCTA
CTTTCTGCTCATTCTCTCCCTTGGGAGGCACATGCGGCAGATGCGTCAAAATTGTGCCAGCCCCAAAGATCCCAG
TACCGAGGCCCACAGGAGGGCCATCAGAGTCATCCTCTCCTTCCTCTTTCTCTTCCTACTCTACTATTTTTCCTT
TTCAGTTTTAACATCCAGTTATTTCCTACCAGCAACTAAGATGATTTTGATGATTGGAGAAGTAATTGCAATGTT
ATATCCTGTTGGTCACTCCTATGTTCTCATTCTGGGAAATAGCAAGCTGAAGCAGATGTTTGTGGCAATGCTCCG
ATGTGAGCCTGGATGTCTGAAGCCTGGATCCAAGG
> Rangifer_tarandus_T2R4
TTGTAGTGGTCAGTTACAAGACTTGCATCAAAAGCCACAGGATCTCTTCTTCTGACACACTCCTGTTCAGTTTG
GGCATCACCAGATTTTTTATACTGTTACTGAATGTTGTTGTCATCGTCTCTCCAAATGTGGAAAGGTCAGTCTCC
TTATCCTGTTTTCTCCTGTCATGTTGGATGTTTTTGGACTCTAGTAGTCTTTGGTTTGTAACCTTGCTCAACGTC
TTGTATTGTGTGAAGATTGCTAACTACCAACACTCAGTGTTTCTCCTGCTGAAACGATATCTGTCCACCAGGATG
CTCCGGCTGCTGCTGGTCTGTATGCTCCTTTCTGTCTTCACCACTCTCCTGTATGTTATGCTCAGACAGTTGGCA
CCCTCTCTTGAATTTGTGACTGTGAGAAATGGCACAGTATTTGACATCAATGAGGGACTCTTGTCTTTGGTGACT
CCTTTGGTCTTGAGCTCATTTCTCCAATTCATCATTAATGTGACTTCTGCTTCTTTGTTAATCAATTCCTTGAAG
AGACATATACAGAAGATGCAGAGAAGTGCCACTGTTCTTTGGAATCCCCAGACTGAAGCTCATGTGGGTGCTATG
AAGCTGATGATCTATTTCCTCATACTCTACATTCCATACTCAGTTGCTACCCTGCTCCATTATCTCCCTTCTTCT
ATAGGGATGGATTTGAGAACCAAGTCTATTTACGTTATTATGTCCACCATTTACCCTCC

> Rangifer_tarandus_T2R67
TCCTGATTG
GATGTTGGGGAATGGGTTCATTGTACTAGTTAACTGCATCGACCTGGTGAAGAGACAAAAGCTCTCATCAGCTGA
CTGCATCCTCACAGGCCTGGCTATCTCCAGAATCAGTCAACTTTGGGTAATACTATGTGACTCATTTTTATTGGT
CCTATGGCCACACCTATATGCCATTGATAAACTAACAAAAGTTGTTAATATTTTTTGAATACTGTCCAATCACCT
AGCTACCTGGTTTGCCACCTGTCTAAGTGTTTTCTACTTCTTTAAAGTAGCCAACTTCTCCCACCCCTGCTTCAC
TTGGCTGCAGTGGCGAATTCGTAGTGTGGTACTGGTGCTTCTCTTGGGGTCTTTGTCCTTACTGTTTTTGAACTC
TGAATCAATATATACGTTTAATCATATCTCAACTAACAGGCTACAAAATATATGCAAGAAACTCAACGTGGTCCT
CAGATCTAAGTGAAACTCATTATCTTCACCATTTGATTGTTTTTAACTTCATCAACTTAATCCCCTTTCTTCTGT
CCCTGACCTCACTGCTCCTCTTATCTCTCTCCTTGATGAGACACATCAGGAATTTGCAGCTCAACCCCAGCTCAA
AGGATCTCAGCACAGAGGCCCATAAAAGAGCCATGAAAATGGTGATGTCTTTCCTCTTCATCATTCATCATTTCA
TGCCTTCTTCCNTAATATATAGGAGTTGCGTTATACTGCAAAGTGCATCGGATTGTCTAGGTCCAAAGTTGTGCT
AGCTGTTAACTGCTACTGCTTTTTCCATCACCTACCTCCTTAATTCTGAGTATATGAGCAATATGCAGACTGAGA
GCAAAA
> Rangifer_tarandus_T2R13
TTTTGGTAATGATGGTGAGTTGGTTTACAAAGGAGTCTTATCCATT
TTCATATTTAGACATAAAGAGAAATAAAGTCATACTTTTTAGTATTGCTGGGCTCTTGGCCAATCATTTTAGTGT
TTGGCTTGCCACAGGCCTCAACCTCTTTTATTTCCTCAAGATAGCCAATTTTTTGAATGCTATTTTTCTTCACCT
AAAGTTTAGAATTGGAATGGTAGTTATGGTAATTTTTCTGGGGACATTAGTGTTGCTGCCTTTAAGTCTTACTCT
GGTGAGCATCTATATTAATATCAAGATACATCCGTATGAAAGAAATATGACTTTGAATTCTAAAAACAGTGACAC
TGAAACCTCTTCCAAATTAATTATCTTCACCGTGGAATCTTTCTTACCCTTTACTATATCCCTGAGTTGTTTTCT
CCTGTTAATGTTCTCCCGACTGAAACATATCAAGAAGATGAGGAGCCATGCCACAGGGTTCAGAGATCCCAGCTG
CAAAGCCCACGTCAGAGCCATGATCATGGTGATATCTTTTCTCATACAACTTGCCATTCACTTTCTGTCTCATCT
CATGACAACTTTTTATCACAATGTGATGCAAAGTGAACTGGCCTTTATGTTTGCTGAAGCTCTTGGAACTATTTA
TCCTTCAGTCCACTCTTTT
> Cervus_elaphus_T2R16
TCCCACTTCCACCCTAATTAT
AATTTTTGGTATTTCGGGATCGTCTGGGAATTTACTAACATCCTTTCCTTCTGGTTGACCAGCTTGCTTGCTGTC
TTCTACTGTGTGAAAGTCTCGTTCTTCAGCCACCCCATCTTCCTCTGGCTGAAGTGGAGAATTGTGAGATTGGTT
CCTCGGCTGTTGCTGGGCTCTCTGTTGATTTCTTGTGTGTCTATCATCTTTTCAGCTACTAGTTATTACATCAAT
ATTCAATTCATCTCCATGAAGCTTTTCGCTAGAAACAGCACCATGCTTGAGAGACTTGAGGCATTCCTGTGGGAT
TTTTCCACACTGCAGAAAGTGGTTGTGTTGGTTATTCCTTTCCTCCTGTTCCTGGCCTCCACAGTCTTGCTCATG
GCCTTATTATCCCGACATCTGAAGCAGATGAAAGACCTTCACACGGGCCACTCCAACTCCAGCCTGGAAGCTCAC
TCTGCCGCCCTGAGGTCTCTTGCCATCTTCCTCACCTTGTTCACCTTTTATTTTCTGACCGTGCTCCTCTCCATC
TTGGATGTCCTATTTAATAAAGAGTCCTGGTTCTGGGCCTGGGAAGCTATCATCTATGCATTAGTCTCTATTCAT
TCTACTTTACTAATGCTGAGCAGTGCCAAACTGAAAA
> Cervus_elaphus_T2R10
TATTGGGGATTTT
AGGGAATGGATTTATTGGAGTTGTAAGCTGCATTGACTGTGTGACAAGCAAGAAGATCTCTACTGTCAGCCTTAT
TCTCACTGGCTTAGCCTCTTCCAGATTTTGCCTGATATGGATAATAATTACCGATGCATACGTGAGGATGTTTTT
TCCATATATATATTTGTCTGGTAATCTAATTCAATATATAGCTCACTTATGGATAATTATGAATCAATCAAGTGT
CTGGTTTGCCACCAGCCTCAGCATCTTCTACTTCCTGAAGATAGCCAATTATTCCCACTGCATTTTTCTCTGGCT
GAAGGGTCACATCAACAGGGTTCTTCTCCTTTTCATGGGATGCTTGCTTATTTCATGGCTATTTGCTTTTCCAAG
CATTGCAAAGCCTATTATTAATAATATTATGAAGAACAGAAGCACAACCTGGCTGATCAGCATGCATAAAAGTGA
ATACTTGACAAATCAGATTCTGCTCAATACTGGAGTCATTCTTGTCTTTGTATTATGCCTGATTACATGTTTCTT
ATTAATCACTTCCCTTTGGAGACACAACAGAAAGATGCAATTGAGTGCCACAGGATTCAGAGATCCCAGCACTGA
AGCACATATCAAAGCAATGAAGATCTTGGTGTCTTTTATCATCCTCTTTATCTTGTATTTTGTAGGCACTGCCAT
ACAAATATCAGTTGGTACTATACCTGAAAACAAACTGTTGCTCATTATTGGCATAACAACCAGACTCCTCTATCC
CTGGGGACACTCACTGATCCTAATTCTAGGAAACAGGAAGCTGAAGCAAGACTCTTTGAGGGTATTGAAGCCATT
AAAGTGCTGGGGAAAAA
> Cervus_elaphus_T2R13
ATTCTGGGGAATGGATTCATAACACTGGTGAACTGCATTGACTGGATCAAGATGCAAAAGATCTCCTTGGCTGA
TCGAATCCTCACTGCTTTGGCACTTTCCAGAATTGGTCTGATTTTGGTAATGATGGTGAGTTGGTTTACAAAGGA
GTCTTATCCATTTTCATCTTTAGACATAAAGAGAAATAAAGTCATACTTTTTAGTATTGCTGGGCTCTTGGCCAA
TCATTTTAGTGTTTGGCTTGCCACAGGCCTCAGCCTCTTTTATTTCCTCAAGATAGCCAATTTTTCAAATGCTGT
TTTTCTTCACCTAAAGTTTAGGATTGGAATGGTAGTTATGGTAATTTTTCTGGGGACATTAGTATTGCTGCCTTT
AAGTCTTACTCTGGTGAGCATCTATATTAATATCAAGATACATCAATATGAAAGAAATATGACTTTGAATTCTAA
AAAGAGTGACACTGAAACCGTTTCCAAATTAATTATACTCACGGTGGAATCTTTCTTACCCTTTACTATATCCCT
GAGTTGTTTTCTCCTGTTAATGTTCTCCCTACTGAAACATATCAAGAAGATGAGGAGCCATGCAACAGGGTTCAG
AGATCCCAGCTGCAAAGCCCATGTCAGAGCCATGATCATGGTGATATCTTTTCTCATACTACTTGCCATTCACTT
CCTATCTCATCTCATGACAGCTTTTTATCACAATGTCATGCAGAGTAAACTGGCCTTTATGCTTGCTGAAGCTCT
TGGAACTATTTACCCTTCAGTCCACTCATTTGTCCTGATTCTGGGAAATGACAAGCTAAGAAAAGCT
> Dama_dama_T2R12
CTGATAAATTTGGGGTTCCTCTGGACAGGATTCAATTATTTCTCC
ATAGCCTGCACTACCTGCATCAGTGTCTTCTATCTCCTCAAAATAGCCAACTTTTCTAATTTCCTTTTCCTCTGG
ATGAAATGGAGAATTCACAAGGTGCTTCTCATTATTGCACTGGGGGCTGTCTTGTCTTTATGCTTGTGTCTTCTT
CAGAAGGATACGGTAGTTGAAATCCTGCTCCAAAACCAGGTAAACAGTGAAAAAAATGTGACCTTGCACTTTCTA
ATGATAAAATACAATTTGTTCCTTACCATAATGTTCCTCATCCCCTTTGTAGTGTCCCTGGCCTCCTTTCTCCTT
TTAATCCTCTCCTTATGTGGTCACCTCAGGCGTATGAAGGGTGCGGACTGTAGCACGGAGGCCCACATGAAAGCC
TTGAAGTCTATGATTTT
> Dama_dama_T2R3
GCTGGGGATGGT
TTCATAGGGTGGGTCAATGGCAGCAGCTGGTTCAAGAGCAAGAGGATCTCTTTGTCTGACTTCATCATCACTAAC
CTGGCTGTCTCCAGGATTGTTTTGCTGTGGATTCTCTTGATTGATGGTGTTTTACTGGTGTTCTCTTCCAAACTA
CATGATGAAGGGATACTCATGCAAATTATTGATGTTTTCTGGACATTTACAAACCATCTGAGCATTTGGCTTGCC
ACCTGTCTCAATGTCTTCTACTGCCTGAAAGTGGCCAGTTTCTCCCATCCTGCATTCCTCTGGCTTAAGTGGAGA
GTTTCTAGGGTAGTCGCATGGATGCTATTGAGTACCCTGTTGTTATCATGTTGCAGCGCCATCTCTCTGATCCGG
GAATTTAAGATGTATTCTGTTCTCAGTGGAATTGACAAAACTGGGAATGTGACTGAGCTCTTCAGAAAGAAAGAA
AAAGAATATAAACTGATCCATGTTCTTGGGACTCTGTGGGACCTCCCTCCCCTAGTCCTGTCTCTAACCTCCTGC
TTTCTGCTCATTCTCTCCCTGGGAAGGCACATGCGGCAGATGCATCAGAACCGTGCCAGCCCCAGAGATCCCAGT
ACCGAGGCCCACAGGAGGGCCATCAGAGTCATCCTCTCCTTCCTCTTTCTCTTCCTGCTCTACTATCTTTCCTTC
TCAGTGTTAACATCCAGTTATTTCCTGCCAGCAACTAAGATGATTTCAATGATTGGAGAAGTAATTGCAATGCTA
TATCCTGTTGGTCACTCCTATGTTCTCATTTTGGGAAATAGCAAGCTGAAGCAGATGTTTGTGGCGATGCTCCGG
TGTGAGCCTGGTTGTCTGAAGCCTGGATCCAG
> Dama_dama_T2R67
TCGTGATTGGAAT
GTTGGGGAATGGGTTCATTGTACTAGTTAACTGCATCGACCTGGTGAAGAGACAAAAGCTCTCATCAGCTGACTG
CATCCTCACAGGCCTGGCTATCTCCAGAATCAGTCAACTTTGGGTAATACTATGTGATTCATTTTTATTGGTACT
ATGGCCACACCTATATGCCACTGATAAACTAACAAAAGTTGTTAGCATTTTTTGGACATTGTCTAATCACCTAGC
TACCTGGTTTGCCACCTGTCTAAGTGTTTTCTACTTCTTTAAAGTAGCCAGCTTCTCCCACCGCTGCTTCACTTG
GCTGCAGTGGCGAATTCGTAGTGTGGTACTGGTGCTTCTCTTGGGGTCTTTGTCCTTACTGCTTTTGAACTTTGA
ATTAATAGATATGTTTAATAGTGTCTGGACTAGTGGCTACAAAATATATGCAAGAAACTCAACGTGGTCCTCAGA
TGTAAGTGAAACTCATTATCTTCACCATTTGATTGCTTTTAACTTCATCAACTTAATCCCTTTTCTTCTGTCCCT
GACCTCACTGCTCCTCTTATTTCTCTCCTTGATGAGACACATCAGGAACTTGCAGCTCAACCCCAGCTCAAAGGA
TCTCAGCACAGAGGCCCATAAAAGAGCTATGAAAATGGTGATGTCTTTCCTCTTCTTCTTCATCATTCATGTTTC
TTCCATCTCTACTAACAGGTTGGGTTTTCCTTAAACTGCAAGGACATCTGGCCAAATTGGTGGTTGTGTTAACTT
CAACTGTTTTTCCTTCAAGCCACTCCTTTATCCTAATTTTGGGAAATAGCAAGCTGAGACAAAATGTCGGTAGGA
CTGCTGTGGTATCTTA
> Dama_dama_T2R13
TAATTGGTATTC
TGGGGAATGGATTCATAACACTGGTGAACTGCATTGACTGGATCAAGATGCAAAAGATCTCCTTGGCTGATCGAA
TCCTCACTGCTTTGGCACTTTCCAGAATTGGTCTGATTTTGGTAATGATGGTGAGTTGGTTTACAAAGGAGTCTT
ATCCATTTTCATCTTTAGACATAAAGAGAAATAAAGTCATATTTTTTAGTATTGCTGGGCTTTTGGCCAATCATT
TTAGTGTTTGGCTTGCCACAGGCCTCAGCCTCTTTTATTTCCTCAAGATAGCCAATTTTTCAAATGCTGTTTTTC
TTCACCTAAAGTTTAGGATTGGAATGGTAGTTATGGTAATTTTTCTGGGGACATTAGTATTGCTGCCTTTAAGTC
TTACTCTGGTGAGCATCTATATTAATATCAAGATACATCAATATGAAAGAAATATGACTTTGAATTCTAAAAAGA
GTGACACTGAAACCGTTTCCAAATTAATTATACTCACCGTGGAATCTTTCTTACCCTTTACTATATCCCTGAGTT
GTTTTCTCCTGTTAATGTTCTCCCTACTGAAACATATCAAGAAGATGAGGAGCCATGAAACAGGGTTCAGAGATC
CCAGCTGCAAAGCCCATGTCAGAGCCATGATCATGGTGATATCTTTTCTCATACTACTTGCCATTCACTTCCTAT
CTCATCTCATGACAGCTTTTTATCACAATGTCATGCAGAGTAAACTGGCCTTTATGCTTGCTGAAGCTCTTGGAA
CTATTTACCCTTCAGTCCACTCATTTGTCTTGATTCTGGGAAATGACAAGCTAAGAA
> Bison_bonasus_T2R16
TGA
TTCTCATCAGCCTGGGCATCTGCCGCTTCTGTCAACTGTGGTCATCGATGCTGTACAACTTTGGTTCCCACTTCC
ACCCTAATTACAATTTTTGGTATTTCGGGATCATCTGGGAATTTACTAACATCCTTTCCTTCTGGTTGACCAGCT
TGCTTGCTGTCTTCTACTGTGTCAAAGTCTCCTTCTTCAGCCACCCCATCTTCCTCTGGCTGAAGTGGAGAATTG
TGAGATGGGTTCCTCGGCTGTTGCTGGGCTCTCTGCTGATTTCTTGTGTGTCTACCATATTTCCAGCTACTAGTT
ATTACATTGATATTCAATTCATCGCCATGAAGCATTTCCCTAGAAACAGCACCATGCTTGAGAGACTTGAGGCGT
TCCTGTGGGATTTTTCCACACTGCACAAAGTAGTTGTGTTGGTTATTCCTTTCCTCCTGTTCCTGACCTCCACAG
TCTTGCTCATGGCCTTATTATCCCGACATCTGAAGCAGATGAAAGACCTTCACACAGGCTGCTCCAACTCCAGCC
CGGAAGCTCACTCTGCCGCCCTGAGGTCCCTTGCCATCGTCCTCATGTTGTTCACCTTTTATTTTCTCACCGTGC
TCCTCTCCATATTGGATGTCCTATTTAATAAAGAGTCCTGGTTCTGGGCCTGGGAAGCTATCATCTATGCATTAG
TCTCTATTCATTCTACTTTACTAATGCTGAGCAGTGCCAA
> Bison_bonasus_T2R10
TGGGGGTCTTAGGGATGGATTCATTGGAATTGTAAGCTGCATTGACTGTGTGAAAAGCAAGAAGATCTCTACTGTCAGCCTTATTCTCACTGGCTTAGCCTCTTCCAGATTTTGCCTGATATGGATGATAATTACAGATGCATATATAAGGATGTTTTTTCCAGATATATATTTGTCTGGTAATATAAGTCAATATATAGTTTACTTACGGATAATTATGAATCAATCAAGTATCTGGTTTGCCACCAGCCTCAGCATCTTCTATTTCCTGAAGATAGCCAGTTATTCCCACTGCATTTTTCTCTGGCTGAAGTGTCACATCAACAGGGTTCTTCTCCTTTTCATGGGGTCCTTGCTTATTTCATGGTTATTTGCTTTTCCAAGCATTGCAAAGCCTAGTACTAATAATATTATGAAGAACAGAAGCACAACCTGGCTGATCACCATGCATGAAAGTGAATACTTGACAAATCAGATTCTGCTCAATATTGGAGTCATTCTTGTCTTTGTACTATGCCTGATTACATGTTTCTTATTAGTCACTTCCCTTTGGAGACACAACAGAAAGATGCGATTGAATGCCACAGGATTCAGAGATCCCAGCACTGAAGCACATATCCAAGCAATGAAGATTTTGGTGTCTTTTATTATCCTCTTTATCTTGTATTTTGTAGGCACTGCCATACAAATATCAGGTAGTAGTACTATGCCTGAAAACAAACTGTTGTTCATTATTGGTATAACAACCAGACTCCTCTATCCCTGGGGACACTCATTGATTCTAATGCTAGGAAACAGGAAGCTGAAGCAAGACTCTTTGAGGGTACTGAAGCCATTAAAGTGCT
> Bison_bonasus_T2R12
CCCTGATTGAC
TTTATTCTCACCTGCTTGGCTATTTCCAGAATATGTGTGCTGTGCATAATGATTTCAAGTACAAGTTTATATGTA
ATCTCTAAGGAAATACAGTACAATAAGAATCTCCTGATAAATTTGAGGTTCCTCTGGACAGGATCCAATTATTTC
TCCATAGTCTGCACCACCTGCATCAGTGTCTTCTATCTCCTCAGAATAGCCAACTTTTCGAATTTCCTTTTCCTC
TGGATGAAACGGAGAATTCACAAGGTGCTTCTCATTATTGCACTGGGGGCTGTCTTCTCTTTCTGCTTGTGCCTT
CTTCAAAAGGATGTGGTAGTTGAAAGCCGGCTCCAAAACCAGGTAAACAGCGAAAACAATGTGACGTTGGACTTT
CTAATGATAAAATATGATTTGTTCCTTACCATAATGTTCCTCATCCCCTTTGTAGTGTCCCTGGCCTCCTTTCTC
CTTTTAATCCTCTCCTTATGTGGTCATCTCAGGCGTATGAACGGTGTAGACTGTAGCTCGGAGGCCCATGTGAGA
GCCCTGAAGGCTATGATTTCATTCCTACTCCTCTTCGTTCTATACTATTTGAGCAATATTATAACTGTGTGGGCC
AATCACATTCTAGGTAGTTTCGTGGCAAAGATTTTTGTGAACATGCTGTTATTTTTCTGTCCTTCTGGCCATACT
TTGCTTCTGATTTTGTGGAACAGCAAATTGAAACAGGCTTCACTCTGTGTCCTAAAGGAAGCTGAAGGGTTACAT
GAATCTAAGAAAA
> Bison_bonasus_T2R3
GCTGGGGAT
GGTTTCATAGGGTGGGTCAATGGCAGCAGCTGGTTCAAGAGCAAGAGGATCTCTTTGCATGACTTTGTTATCACT
AACCTGGCTGTCTCCAGGATTGTTTTGCTGTGGATTCTCTTGATCGATGGTATTTTACTGGTGTTCTTTCCCAAA
CTACATGATGAAGGGATAATCATGCAAATTATTGATGTTTTCTGGACATTTACAAACCATCTGAACATTTGGCTT
ACCACCTGTCTCAGTGTCTTCTACTGCCTGAAAGTGGCCAGTTTCTCCCATCCTATGTTCCTCTGGCTCAAATGG
AGAGTTTCCAGGGTGGTTGTATGGATGCTGTTGAGTACCCTGCTGTTATCATGTTGCAGTGCCATCTCTCTGATC
CGGGAATTTAAGATCTATTCTGTTCTTGGTGGAATTGATAGAACCGGGAATATGACTGAACTTTTTAGAAAGAAA
GAAAAAGAATATAAACTGATCCATGTTCTTGGGACTCTGTGGGACCTCCCTCCCCTAGTCATATCGCTAATCTCC
TACTTTCTGCTTATCCTCTCCCTGGGGAGGCATATGCGGCAGATGCATCAAGACTGTGCCAGCTCCAGAGATCTC
AGTACTGAGGCCCACAGGAGGGCCATCAGAGTCATCCTCTCCTTCCTCTTTCTCTTCCTACTCTACTATCTTTCC
TTTTATGTTTTAACATCCAGTTATTTCTTACCAGCAACTAAGATGATTGCAAAGATTGGAGAAGTAATTGCAATG
TTATATCTTGCTGGCCACTCCTATGTTCTCATTCTGGGAAATAGTAAGCTGAAGCAGATGTTTGTGGCGATGCTC
CGGTGTGAGCCTGGTTGTCTGAAGCCTGGATCCA
> Bison_bonasus_T2R4
AAAAGCCACAGGATCTCTTCTTCTGACAGACTCCTGTTCAGT
TTGGGCATCACCAGATTTTTTATACTGTTACTGAATGTTGTTGTCATCATCTCTCCAAATGTGGAAAGGTCAGTC
TCCTTATCCTATTTTTTTCTGTCATGTTGGATGTTTTTGGACTGTAGTAGTCTTTGGTTTGTAACCTTGCTCAAC
GTCTTGTATTGTGTGAAGATTGCTAACTACCAACACTCAGTGTTTCTCCTGCTGAAACGAAATCTCACCACCAAG
ATGCCCCGGCTGCTGCTGGTCTGTATGCTGCTTTCTGTCTTCACCACTCTGCTGTATGTTATGCTCAGACAGTTG
GCACCCTCTCTTGAATTTGTGACTATGAGAAATGGCACAGTATTTGACATCAATGAGGGACTCTTGTCTTTGGTG
ACTCCTTTGGTCTTGAGCTCATTTCTCCAATTCATCATTAATGTGACTTCTGCTTCTTTGTTAATCAATTCCTTG
AAGAGACATATACAGAAGATACAGAGAAGTGCCACTGTTCTTTGGAATCCCCAGACTGAAGCTCATGTGGGTGCT
ATGAAGCTGATGATCTGTTTCCTCGTACTCTACATTCCATATTCAGTTGCTACTGTGGGTCCATTATCTCCCTCC
TTCTATAGGGATGGATTTGAGAACCAAGTCTATTTATTGTATTATGTCCACCATTTACCCT
> Alces_alces_T2R67
CG
TTGGGGAATGGGTTCATTATACTGATTAACTGCATCAACCTGGTGAAGAGACAAAAGCTCTCATTAGCTGACTGC
ATCCTCACAGGCCTGGCTATCTCCAGAATCAGTCAACTTTGGGTAATACTATGTGACTCATTTTTATTGGTACTA
TGGCCACACCTATATGCCATTGATAAACTAACAAAAGTTGTTAATATTTTTTGGATACTGTCCAATCACCTAGCT
ACTTGGTTTGCCACCTGTCTAAGTGTTTTCTACTTCTTTAAAGTAGCCAACTTCTCCCACGGCTGCTTCACTTGG
CTACGGTGGCGAATTCGTAGTGTGGTACTGGTGCTTCTCTTGGGGTCTTTGTCTTTACTGTTTTTGAACTCTGAA
TCAATATATACGTTTAATCATATCTCAACTAACAGCTACAAAATATATGCAAGAAACTCAACGTGGTCCTCAGAT
GTAAGTGAAACTCTTTATCTTCACCATTTGATTGCTTTTAACTTCATCAACTTAATCCCCTTTCTTCTGTCCCTG
ACCTCACTGCTCCTCTTATCTCTCTCCTTGATGAGACACATCAGGAATTTGCAGCTCAACCCCAGCTCAAAGGAT
CTCAGCACAGAGGCCCATAAAAGAGCCATGAAAATGGTGATGTTTTTCCTCTTCCTCTTCATCATTCATGTTTCT
TCCATCCTATTAACAGATTGGGTTTTCCTTAAACTGCAGGGACATCTGGTCAGATTGCTGGTTGTGTTAACTTCG
ACTGTATTTCCTTCAAAGCCATTCC
> Alces_alces_T2R13
TAATTGGTATTC
TGGAGAATGGATTCATAGAACTGATGAACTGCATTGACTGGATCAAGATACAAAAGATATCCTTGGCTGATCGAA
TCCTCACTGCTTTGGCACTTTCCAGAATTGGTCTGATTTTGGTAATGATGGTGAGTTGGTTTACAAAGGAGTCTT
ATCCATTTTCATCTTTAGACATAAAGAGAAATAAAGTCATACTTTTTAGTATTGCTGGGCTCTTGGCCAATCATT
TTAGTGTTTGGCTTGCCACAGGCCTCAGCCTCTTTTATTTCCTCAAGATAGCCCATTTTTCGAATGCTATTTTTC
TTCACCTAAAGTTTAGAATTGGAATGGTAGTTATGGTAATTTTTCTGGGGGCATTAGTATTGCTGCCTTTAAGTC
TTACTCTGGTGAGCATCTATATTAATATCAAGATTCATCCGTATGAAAGAAATATGACTTTGAATTCTAAAAACA
GTGACACTGAAACCTTTTCCAAATTAATTATATTCACCGTGGAATCTTTCTTACCCTTTACTATATCCCTGAGTT
GTTTTCTACTGTTAATGTTCTCCCTACTGAAACATATCAAGAAGATAAGGAGCCATGCAACAGGGTTCAGAGATC
CCAGCTGCAAAGCCCACGTCAGAGCCATGTTCATGGTGATATCTTTTCTCATACTACTTGCCATTCACTTCCTGT
CTCATCTCATGACAACTTTTTATCACAATGTGATGCAGAGTGAACTGGCCTTTATGCTTGCTGAAGCTCTTGGAA
CTATTTACCCTTCAGTCCACTCAGTTTTCCTGATTCTGGGAAATGACAAGCTA
> Rupicapra_rupicapra_T2R16
T
GATTCTCGCCAGCCTGGGCATCTGCCGCTTCTGTCAACTGTGGTCATCGATGCTGCACAACTTTGGCTCCCACTT
CCACCTGAATTACAGTTTTTGGTATTTCGGGATCATCTGGCAATTTACTAACATCCTTTCCTTCTGGTTGACCAG
CTTGCTTGCTGTCTTCTACTGTGTCAAAATCTCCTTCTTCAGCCACCCCATCTTCCTCTGGATGAAGTGGAGAAT
TGTGAGATGGGTTCCTCGGCTGCTGCTGGGCTCTCTGCTGGTTTCTTGTGTGTCTACCATCTTTTCAGCTACTAG
TTATTACATCATCATTCAATTCATCTCCATGAAGGATTTCCCTAGAAACAGCACCATGCTTGAGAGACTGGAGGC
GTTCCTGTGGGATTTTTCCACGCTGCGGAAAGTGGTTGTATTGGTTATTCCTTTCCTCCTGTTCCTGGCCTCCAC
AGTCTTGCTCATGGCCTTATTATCCCGACATCTGAAGCAGATGAAAGACCTTCACACAGGCCGCCCCATCTCCAG
CCCGGAAGCTCACTCTGCCGCCCTGAGGTCTCTTGGCATCTTCCTCCTCTTGTTCACCTTTTATTTTCTGACCGT
GCTCGTCTCCATCTTGGATGTCCTATTTAATAAAGAGTCTTGGTTCTGGGCCTGGGAAGCTATCATCTATGCATT
AGTCTCTGTTCATTCCACTTTACTAATGCTGAGCAGTGCC
> Rupicapra_rupicapra_T2R10
GGGTCTTAG
GGATGGATTTATTGGAGTGGTAAGCTGCATTGATTGTGTGAAAAGCAAGAAGATCCCTACTGTCAGCCTTATTCT
CACTGGCTTAGCTTCTTCCAGATTTTGCCTGATATGGATAATAATTACAGATGCATATGTGAGGATGTTCTTTCC
AGATACATATTTGTCTGGTAATCTAAGTCAAAATATAGCTCACTTATGGATAATTATGAATCAATCAAGTATCTG
GTTTGCCACCAGCCTCAGCATCTTCTATTTCCTGAAGATAGCCAATTATTCCCACTGCATTTTTCTCTGGCTGAA
GGGTCACATCAACAGGGTTCTTCTCCTTTTCATGGGGTCCTTGCTTATTTCATGGTTATTTGCTTTTCCAAGCAT
TGCAAAGCCTAGTATTAATGATATTATGAAGAACAGAAGTTCAACCTGGCTGATCGCCATGCATAAAAGGGAATA
CTTGACAAATCATATTCTGCTCAATATTGGAGTCATTCTTGTCTTTGTACTATGCCTGATTACATGTTTCTTATT
AATCACTTCCCTTTGGAGACACAACAGACAGATGCGATTGAATGCCACAGGATTCAGAGATCCCAGCACTGAAGC
ACATATCAAAGCAATGAAGATTTTGGTGTATTTTATCATCCTCTTTATCTTGTATTTTGTAGGCACTGCCATACA
AATATCAGGTAGTACTATGCCTAAAAACAAACTGTTGCTCATTATTGGTATAACAACCAGACTCCTCTATCCCTG
TGGACACTCATTGATCCTAATTCTAGGAAACAGGAAGCTGAAGCAAGACTTTTTGAGGGTACTGAAGCCATTAAA
GTGCT
> Rupicapra_rupicapra_T2R12
ATTCTTACT
GGGTATTTTGGGAAATGGATTCATTGTTCTGGTTAACTGTATTGATTGGATCAGGAGTAGGAAGTTCTCCCTGAT
TGACTTTATTCTCACCTGCTTGGCTATTTCCAGAATATTTGTGCTGTGCATAATGATTTCAAGTACAGGTTTATA
TGTAATCTCTGAGGAAATACAGTACAACAAGAATCTCCTGATAAATTTGGGGTTCCTCTGGACAGGATCCAATTA
TTTCTCCATAGCCTGCACCACCTGCATCAGTGTCTTCTATCTCCTCAGAATAGCTAACTTTTCTAATTTCCTTTT
CCTCTGGATGAAACGGAGAATTCACAAGGTGCTTCTCATTATTGCACTGGGGGCTGTCTTCTCTTTCTGCTTGTG
CCTTCTTCCAAAGAATATGGCAGTTGAAATCCTGTTCCAAAACCAGGTAAACAGCAAAAAAAATGTGACACTGGA
CTTTCTAATGATAAAATACGATTTGTTCCTTACCATAATGTTCCTCATCCCCTTTGTAGTGTCCCTGGCCTCCTT
TCTCCTTTTAATCCTCTCCTTATGTGGTCATCTCAGGCGTATGAAGGGTGTAGACTGGAGCTCGGAAGCCCACGT
GAGAGCCCTGAAGGCTATGATTTCATTCCTACTCCTCTTCATTCTATACTATTTGAGCAATATTATAACAGTGTG
GGCCAATCACATTCTCGACAGTTTTGTGGCAAAGATTTTTGTGAACATGCTGTTATTTTTCTGTCCTTCTGGCCA
CCCTTTGCTTCTGATTTTGTGGAACAGCAAATTGAAAAAGGCTTCACTCTGTGTCCTAAGGAAGCTGAGGGGAGA
CATGAATCTAAGAAAACCTACTCTTCCAAA
> Rupicapra_rupicapra_T2R3
TGCTGGGGAT
GGTTTCATAGGGTGGGTCAATGGCAGCAGCTGGTTCAAGAGCAAGAGGATCTCTTTGCATGACTTCATTATCACT
AACCTGGCTGTCTCCAGGATTGTTTTGCTGTGGATTCTCTTGATCGATGGTGTTTTACTGGTGTTCTCTCCCAAA
CTACATGATGAAGGGATAATCATGCAAATTATTGATGTGTTCTGGACATTTACAAACCATCTGAGCATTTGGCTT
ACCACCTGTGTCAGTGTCTTCTACTGCCTGAAAGTGGCCAGTTTCTCCCATCCTATGTTCCTCTGGCTCAAATGG
AGAGTTTCCAGGGTGGTTGTATGGATGCTGTTGAGTACCCTGCTGTTATCATGTTGCAGTGCCATCTCTCTGATC
CGAGAATTTAAGATCTATTCTGTTCTCGGTGGAATTGATAGAACCAGGAATATGACTGAGCTCTTTAGAAGGAAG
GAAAAAGAATATAAACTGATCCATGTTCTTGGGACTCTGTGGGACCTCCCTCCCCTAGTCGTATCTCTGATCTCC
TGCTTTCTGCTTATCCTCTCCCTGGGGAGGCACGTGCGGCAGATGCATCAAGACTGTGGCAGTGCCAGAGATCCC
AGTACCGAGGCCCACAGGAGGGCCATCAGAGTCATCCTCTCCTGCCTCTTCCTCTTCCTACTCTACTGTCTTTCC
TTTTCTGTTTTAATATCCAGTTATTTCCTACCAGCAACTAAGATGATTGCGAAGATCGGAGAAGTAATTACAATG
TTCTATCTTGCTGGCCACTCTTATGTTCTCATTCTGGGAAATAGCAAGCTGAAGCAGATGTTTGTGGCGATGCTC
TGGTGTGAGCCTGGTTGTCTGAAGCCTGG
> Rupicapra_rupicapra_T2R4

CTTCATTGTAGTGGTCAGTTACAAGACTTGTATCAAAAGCCACAGGATCTCTTCTTCTGACAGACTCCTGTTCAG
TTTGGGCATCACCAGATTTTTTATACTGTTACTGAATGTTGTTGTCATCATCTCTCCAAATGTGGAAAGGTCAGT
CTCCTTATCCTCTTTCTTCCTGTCATGTTGGATGTTTTTGGACTCTAGTAGTCTTTGGTTTGTAACCTTGCTCAA
CGTCTTGTATTGTGTGAAGATTGCTAACTACCAACACTCCGTGTTTCTCCTGCTGAAACGAAATCTCTCCACCAG
GATGCCCCGGCTGCTGCTGGTCTGTATGCTCCTTTCTGTCTTCACCACTCTCCTGTATGTTATGCTCAGGCAGTT
GGCACCCCGTCTTGAATTTGTGACTGTGAGAAATGGCACAGTATTTGACATCAATGAGGGACTCCTGTCTTTGGT
GACTCCTTTGGTCTTGAGCTCATTTCTCCAATTCATCATTAATGTGACTTCTGCTTCTTTGTTAATCAATTCCTT
GAAGAGACATATACGGAAGATGCAGAGAAGCGCCACTGTTCTTTGGAATCCCCAGACTGAAGCTCATGTGGGTGC
TATGAAGCTGATGATCTGTTTCCTCATACTCTACATTCCATATTCAGTTGCTACCTTGCTCCATTATCTCCCTTC
TTCTATAGGGATGGATTTGAGAACCAAGTCTATTTATGTTATTATGTCCACCATTTACCCTCCAGGACATTCTCT
TCTTATTATTCTCACACATCCTAAACTGAA
> Ovis_ammon_musimon_T2R16
TG
ATTCTCACCAGCCTGGGCATCTGCCGCTTCTGTCAACTGTGGTCATCGATGCTGCACAACTTCGGCTCCCACTTC
CACCTGAATTACAATTTTTGGTGTTTTGGGATCATCTGGCAGTTTACTAACATCCTTTCCTTCTGGTTAACCAGC
TTGCTTGCTGTCTTCTACTGTGTCAAAGTCTCCTTCTTCAGCCACCCCATCTTCCTCTGGATGAAGTGGAGAATT
GTGAGATGGGTTCCTCAGCTGCTGCTGGGCTCTCTGCTGGTTTCTTGTGTGTCTACCATCTTTTCAGCGACTAGT
TATTACATCATCATTCAATTCATCTCCATGAAGGATTTCCCTAGGAACAGCACCATGCTTGAGAGACTGGAGGCG
TTCCTGTGGGATTTTTCCACACTACGGAAAGTGGTTGTATTGGTTATTCCTTTCCTCCTGTTCCTGGCCTCCACA
GTCTTGCTCATGGCCTTATTATCCCGACATCTGAAGCAGATGAAAGACCTTCACACAGGCCGCCCCATCTCCAGC
CGGGAAGCTCACTCTGCCGCCCTGAGGTCTCTTGGCATCTTCCTCATCTTGTTCACCTTTTATTTTCTGACCGTG
CTCGTCTCCATCTTGGATGTCCTATTTAATAAAGAGTCTTGGTTCTGGGCCTGGGAAGCTATCATCTATGCATTA
GTCTCTATTCATTCTACTTTACTAATGCTGAGCAGTGCCAAA
> Ovis_ammon_musimon_T2R10
TGGGGGTCTTAGG
GATGGATTTATTGGAGTTGTAAGCTGCATTGATTGTGTGAAAAGCAAGAAGATCCCTACTGTCAGCCTTATTCTC
ACTGGCTTAGCTTCTTCCAGATTTTGCCTGATATGGATAATAATTACAGATGCATATGTGAGGATGTTTTTTCCA
GATACATATTTGTCTGGTAATCTAAGTCAAAATATAGCTCACTTTTGGATAATTATGAATCAGTCAAGTATCTGG
TTTGCCACCAGCCTCAACATCTTCTATTTCCTGAAGATAGCCAATTATTCCCACTGCATTTTTCTCTGGCTGAAG
GGTCACATCAACAGGGTTCTTCTCCTTTTCATGGGGTCTTTGCTTATTTCATGGTTATTTGCTTTTCCAAGCATT
GCAAAGCCTAGTATTAATGATATTATGAAGAACAGAAGCTCAACCTGGCTGATCGCCCTGCATAAAAGGGAATAC
TTGACAAATCATATTCTGCTCAATATTGGAGTCATTCTTGTCTTTGTGCTATGCCTGATTACATGTTTCTTATTA
ATCACTTCCCTTTGGAGACACAACAGAAAGATGCAATTGAATGCCACAGGATTCAGAGATCCCAGCACTGAAGCA
CATATCAAAGCAATGAAGACTTTGGTGTCTTTTATCATCCTCTTTATCTTGTATTTTGTAGGCACTGCCATACAA
ATATCAAGTAGTACTATGCCTGAAAACAACCTGTTGCTCATTATTGGTATAACAACCAGACTCCTCTATCCCTGT
GGACACTCGTTGATCCTAATTCTAGGAAACAGGAAGCTGAAGCAAGACTTTTTGAGGGTACTGAAGCCATTAAAG
TGCTGGGAA
> Ovis_ammon_musimon_T2R12
CTT
ACTGGGTATTTTGGGAATGGATTCATTGTCCTGGTTAACTGTATTGATTGGATCAGGAGCAGGAAGTTCTCCCTG
ATTGACTTTATTCTCACCTGCTTGGCTATTTCCAGAATATTTGTGCTGTGCATAATGATTTCAAGTACAGGTTTA
TATGTAATCTCTGAGGAAATACAGTACAACAAGAATCTCCTGATAAATTTGGGGTTCCTCTGGACAGGATCCAAT
TATTTCTCCATAGCCTGCACCACCTGCATCAGTGTCTTCTATCTCCTCAGAATAGCTAACTTTTCTAATTTCCTT
TTCCTCTGGATGAAACGGAGAATTCACAAGGTGCTTCTCATTATTGCACTGGGGGCTGTCTTCTCTTTCTGCTTG
TGCCTTCTTCAAAAGAATATGGCAGTTGAAATCCTGTTCCAAAACCAGGTAAACAGCAAAAAAAATGTGACATTG
GACTTTCTAATGATAAGATACGATTTGTTCTTTGCCATAATGTTCCTCATCCCCTTTGTAGTGTCCCTGGCCTCC
TTTCTCCTTTTAATCCTCTCCTTATGTGGTCATCTCAGGCGTATGAAGGGTGTAGACTGTAGCTCGGAAGCCCAT
GTGAGAGCCCTGAAGGCTATGATTTCATTCCTACTCCTCTTCATTCTACACTATTTGAGCAATATTATGACAGTG
TGGGCCAATCACATTCTCGGTAGTTTTGTGGCAAAGATTTTTGTGAACATGCTGTTATTTTTCTGTCCTTCTGGC
CACCCTTTGCTTCTGATTTTGTGGAACAGCAAATTGAAAAAGGCTTCACTCTGTGTCCTAA
> Ovis_ammon_musimon_T2R3
TGGGGAT
GGTTTCATAGGGTGGGTCAATGGCAGCAGCTGGTTCAAGAGCAAGAGGATCTCTTTGCATGACTTCATTATCACT
AACCTGGCTGTCTCCAGGATTGTTTTGCTGTGGATTCTCTTGATCGATGGTGTTTTACTGGTGTTCTCTCCCAAA
CTACACGATGAAGGGATAATCATGCAAATTATTGATGTGTTCTGGACATTTACAAACCATCTGAGCATTTGGCTT
ACCACCTGTGTCAGTGTCTTCTACTGCCTGAAAGTGGCCAGTTTCTCCCATCCTATGTTCCTCTGGCTCAAATGG
AGAGTTTCCAGGGTGGTTGTATGGATGCTGTTGAGTACCCTGCTGTTATCATGTGGCAGTGCCATCTCTCTGATC
CGAGAATTTAAGATCTATTCTGTTCTCGGTGGAATTGATAGAACCGGGAATATGACTGAGCTCTTTAGAAGGAAG
GAAAAAGAATATAAACTGATCCATGTTCTTGGGACTCTGTGGGACCTCCCTCCCCTAGTCGTATCTCTGATCTCC
TACTTTCTGCTTATCCTCTCCCTGGGGAGGCACGTGCGGCAGATGCATCAAGACTGTGGCAGCTCCAGAGATCCC
AGTACCGAGGCCCACAGGAGGGCCATCAGAGTCATCCTCTCCTTCCTCTTCCTCTTCCTACTCTACTATCTTTCC
TTTTCTGTTTTAACATCCAGTTATTTCCTACCAGCAACTAAGATGATTGCGAAGATCGGAGAAGTAATTACAATG
TTCTATCTTGCTGGCCACTCTTATGTTCTCATTCTGGGAAATAGCAAGCTGAAGCAGATGTTTGTGGCGATGCTC
CGGTGTGAGCCTGGTTGTCTGAA
> Ovis_ammon_musimon_T2R4
TTGT
AGTGGTCAGTTACAAGACTTGCATCAAAAGCCACAGGATCTCTTCTTCTGACAGACTCCTGTTCAGTTTGGGCAT
CACCAGATTTTTTATACTGTTACTGAATGTTGTTGTCATCATCTCTCCAAATGTGGAAAGGTCAGTCTCCTTATC
CTCTTTCTTCCTGTCATGTTGGATGTTTTTGGACTCTAGTAGTCTTTGGTTTGTAACCTTGCTCAACGTCTTGTA
TTGTGTGAAGATTGCTAACTACCAACACTCCGTGTTTCTCCTGCTGAAACGAAATCTCTCCACCAGGATGCCCCG
GCTGCTGCTGGTCTGTATGCTCCTTTCTGTCTTCACCACTCTCCTGTATGTTATGCTCAGACAGTTGGCACCCCG
TCTTGAATTTGTGACTGTGAGAAATGGCACAGTATTTGACATCAATGAGGGACTCCTGTCTTTGGTGACTCCTTT
GGTCTTGAGCTCATTTCTCCAATTCATCATTAATGTGACTTCTGCTTCTTTGTTGATCAATTCCTTGAAGAGACA
TGTACGGAAGATGCAGAGAAGCGCCACTGTTCTTTGGAATCCCCAGACTGAAGCTCATGTGGGTGCTATGAAGCT
GATGATCTGTTTCCTCATACTCTACATTCCATATTCAGTTGCTACCTTGCTCCATTATCTCCCTTCTTCTATAGG
GATGGATTTGAGAACCAAGTCTATTTATGTTATTATGTCCACCATTTACCCTCCAGGACATTTCTCTTCTTATTA
TTCTCACACATCCTAAACTGAA
> Ovis_ammon_musimon_T2R67
TTGTGATTGGAA
TGTTGGGGAATGGGTTCATTGTACTAGTTAACTGCATTGACCTGGTGAAGAGACAAAAGCTCTCATTAGCTGACT
GCATCCTCACAGGCCTGGCTATCTCCAGAATCAGTCAACTTTGGGCAATACTATGTGACTCATTTTTATTGGTAC
TATGGCCACACCTATATGCCATTGATAAACTAACAAAGGTTGTTAATAGTTTTTGGATACTGTCCAATCACCTAG
CTACCTGGTTTGCCACCTGTCTAAGTGTTTTCTACTTCTTTAAAGTAGCCAACTTCTCCCACCCCTGCTTCACTT
GGCTGCGGTGGCGAATTCGTAGTGTGGTACTGGTGCTTCTCTTGGGGTCTTTGTCCTTACTGTTTTTGAATTCTG
AATCAATATATATGTTTAGTCATATCTCAACTAACAGCTACAAAATATATGCAAGAAACTCAACGTGGTCCCCAA
ATGTAAGTGAAACTCATGATCTTCACCAGTTGATTGTTTTTAACTTCATCAACTTAATCCCCTTTCTTCTGTCCC
TGACCTCACTGCTCCTCTTAGTCCTCTCCTTGATGAGGCACATCAGGAATTTGCAGCTCAACCCCAGCTCAAAGG
ATCTCAGCACAGAGGCCCATAAAAGAGCCATGAAAATGGTGATGTCTTTCCTCTTCCTCTTCGTCGTTCATGTTT
CTTCCATCCTGTTAACAGGTTGGGTTTTCCTTAAACTGCAGGGACGTCTGGCCAAATTGGTGGTTGTGTTAACTT
CGACTGTTTTTCCTTCAAGCCACTCATTTATCCTAATTTTGGGAAATAGCAAGCTGAGACAAAATGCCATAGGAC
TATTGTGGTATCTT
> Ovis_ammon_musimon_T2R13
TAATTG
GTATTCTGGGGAATGGATTCATAGCACTGGTGAACTGCATTGACTGGATCAAGATGCAAAAGGTCTCCTTGGCTG
ATCGAATCCTCACTGCTTTGGCAATTTTCAGAATTGGTCTGATTTTGGTAATGATGGTGAGTTGGTTTACAAAGG
AGTCTTATCCATTTTCTTCTTTAGACATAAAGGGAAATAAAGTCATACTTTTTAGTATTGCTGGGCTCTTGGCCA
ATTATTTTAGTGTCTGGCTTGCCACAGGCCTCAGCCTCTTTTATTTCCTCAAGATAGCCAATTTTTCAAATGCTG
TTTTTCTTCACCTAAAGTTTAGAATTGGAATGGTATTTATGGTAATGTTTCTGGGGACATTAGTATTGCTGCCTC
TAAGTCTTACTTTGGTGAGCATCTATATTAATATCAAGATACATCCATATGAAAGAAATATGACTTTAAGTTCTA
AAAGAAGTGACACTGAAACCTTTTCCAAATTGATCATATTCACCATGGGATCTTTCTCATCCTTTATTATATCCC
TGAGTTGTTTTCTCCTGTTAATGTTCTCCCTACGGAATCATGTCTAGAAGATGAGGAGCCAGGGTTCAAGAGATC
CCAGCAGCAAAGCCCACGTCAGAGCCATGATCATGGCGATGCCTTTCCTCATACTACTTGCCATTCACTTCCTAT
CTCATCTCATGACAACTTTTCATCACAATGTGATGCAGAGTGAACTGGCCTTTATGCTTGCTGAAGCTCTTGGAA
CTATTTATCCTTCAGTCCACTCATTTGTCTTGATTCTGGGAAATGACAAGCT
> Ovibos_moschatus_T2R16
CTGCCGCTTCTGTCAACTGTGGTCATCGATGCTGCACAACTTTGGCTCCCACTTC
CACCTTAATTACAATTTTTGGTATTTCGGGATCATCTGGCAATTTACTAACATCCTTTCCTTCTGGTTGACCAGC
TTACTTGCTGTCTTCTACTGTGTCAAAGTCTCCTTCTTCAGCCACCCCATCTTCCTCTGGATAAAGTGGAGAATT
GTGAGATGGGTTCCTCGGCTGCTGCTGGGCTCTCTGCTGGTTTCTTGTGTGTCTACCATTTTTTCAGCTACTAGT
TATTACATCATCATTCAGTTCATCTCCATGAAGGATTTCCCTAGAAACAGCACCATGCTTGAGAGACTGGAGGCG
TTCCTGTGGGATTTTTCCACACTGCGGCAAGTAGTTGTATTGGTTATTCCTTTCCTCCTGTTCCTGGCCTCCACA
GTCTTGCTCATGGCCTTATTATCCCGACATCTGAAGCAGATGAAAGACCTTCACACAGGCCGCTCCATCTCGAGC
CCGGATGCTCACTCTGCTGCCCTGAGGTCTCTTGGCATCTTCCTCATCTTGTTCACCTTTTATTTTCTGACCGTG
CTCGTCTCCATCTTGGATGTCCTATTTAATAAAGCGTCTTGGTTCTGGGCCTGGGAAGCTATCATCTATGCATTA
GTCTCTATTCATTCTACTTTACTAATGCTGAGCAGTGCCAA
> Ovibos_moschatus_T2R10
TTAGG
GATGGATTTATTGGAGTTGTAAGCTGCATTGATTGTGTGAAAAGCAAGAAGATCCCTACTGTCAGCCTTATTCTC
ACTGGCTTAGCTTCTTCCAGATTTTGCCTGATATGGATAATAATTACAGATGCATATGTGAGGATGTTTTTTCCA
GATACATATTTGTCTGGTAATCTAAGTCAAAATATAGCTCACTTATGGATAATTATGAATCAATCAAGTATCTGG
TTTGCCACCAGCCTCAACATCTTCTATTTCCTGAAGATAGCCAATTATTCCCACTGCATTTTTCTCTGGCTGAAG
GGTCACATCAACAGGGTTCTTCTCCTTTTCATGGGGTCCTTGCTTATTTCATGGTTATTTGCTTTTCCAAGCATT
GCAAAGCCTAGTATTAATGATATTATGAAGAACAGAAGTTCAGCCTGGCTGATCGCCATGCATAAAAGGGAATAC
TTGACAAATCATATTCTGCTCAATATTGGAGTCATTCTTGTCTTTGTACTATGCCTGATTACATGTTTCTTATTA
ATCACTTCCCTTTGGAGACACAACAGAAAGATGCGATTGAATGCCACAGGATTCAGAGATCCCAGCACTGAAGCA
CATATCAAAGCAATGAAGATTTTGGCGTCTTTTATCATCCTCTTTATCTTGTATTTTGTAGGCACTTCCATACAA
ATATCAGGTAGTACTATGCCTGAAAACAAATTGTTGCTCATTATTGGTATAACAACCAGACTCCTCTATCCCTGT
GGACACGCATTGATCCTAATTCTAGGAAACAGGAAGCTGAAGCAAGACTTTTTTGAGGGGTACTGGAGCCATTAA
A
> Ovibos_moschatus_T2R12
T
TTGGGAAATGGATTCATTGTTCTGGTTAACTGTATTGATTGGATCAGGAGCAGGAAGTTCTCCCTGATTGACTTT
ATTCTCACCTGCTTGGCTATTTCCAGAATATTTGTGCTGTGCATAATGATTTCAAGTACAGGTTTATATGTAATC
TCTGAGGAAATACAGTACAACAAGAATCTCCTGATAAATTTGGGGTTCCTCTGGACAGGATCCAATTATTTCTCC
ATAGCCTGCACCACCTGCATCAGTGTCTTCTATTTCCTCAGAATAGCTAACTTTTCTAATTTCCTTTTCCTCTGG
ATGAAACGGAGAATTCACAAGGGGCTTCTCATTATTGCACTGGGGGCTGTCTTCTCTTTCTGCTTGTGCCTTCTT
CAAAAGAATATGGCAGTTGAAATCCTGTTCCAAAACCAGGTAAACAGCAAAAGAAATGTGACACTGGACTTTCTA
ATGATAAAATACGATTTGTTCCTTACCATAATGTTCCTCATCCCCTTTGCAGTGTCCCTGGCCTCCTTTCTCCTT
TTAATCCTCTCCTTATGTGGTCATCTCAGGCGTATGAAGGGTGTAGACTGTAGCTCGGAAGCCCGTGTGAGAGCC
CTGAAGGCTATGATTTCATTCCTACTCCTCTTCATTCTATGCTATTTGAGCAATATTATGACAGTGTGGGCCAAT
CACATTCTCGGTAGTTTTGTGGCAAAGATTTTTGTGAACATGCTGTTATTTTTCTGTCCTTCTGGCCACCCTTTG
CTTCTGATTTTGTGGAACAGCAAATTGAAAAAGGCTTCACTCTGTCCTAAGGAAGCTGA
> Ovibos_moschatus_T2R3
GGTTTCATAGGGTGGGTCAATGGCAGCAGCTGGTTCACGCGCAAAAGGATCTCTTTGCATGACTTCATTATCAC
TAACCTGGCTGTCTCCAGGATTGTTTTGCTGTGGATTCTCTTGATCGATGGTGTTTTACTGGTGTTCTCTCCCAA
ACTACACGATGAAGGGATAATCATGCAAATTATTGATGTGTTCTGGACATTTACAAACCATCTGAGCATTTGGCT
TACCACCTGTGTCAGTGTCTTGTACTGCCTGAAAGTGGCCAGTTTCTCCCATCCTATGTTCCTCTGGCTCAAATG
GAGAGTTTCCAGGGTAGTTGTATGGATGCTGTTGAGTACCTTGCTGTTATCATGTTGCAGTGCCATCTCTCTGAT
CCGAGAATTTAAGATCTATTCTGTTCTCGGTGGAATTGATAGAACCGGGAATATGACTGAGCTCTTTAGAAGGAA
AGAAAAAGAATATAAACTGATCCATGTTCTTAGGACTCTGTGGGACCTCCCTCCCCTAGTCGTATCTCTGATCTC
CTACTTTCTGCTTATCCTCTCCCTGGGGAGGCACATGCGGCAGATGCATCAAGACTGTGGCAGCTCCAGAGATCC
CAGTACCGAGGCCCACAGGAGGGCCATCAGAGTCATCCTCTCCTTCCTCTTTCTCTTCCTACTCTACTATCTTTC
CTTTTCTGNTTTAACATCCAGTTATTTCCTACCAGCAACTAAGACGATTGCGAAGATCGGAGAAGTAATTACAAT
GTTCTATCTTGCTGGCCACTCTTATGTTCTCATTTTGGG
> Ovibos_moschatus_T2R4
TTGTAGTGGTCAGTTACAAGACTTGCATCAAAAGCCACAGCATCTCTTCTTCTGACAGACTCCTGTTCAGTTTG
GGCATCACCAGATTTTTTATACTGTTACTGAATGTTGTTGTCATCATCTCTCCAAGTGTGGAAAGGTCAGTCTCC
TTATCCTCTTTCTTCCTGTCATGTTGGATGTTTTTGGACTCTAGTAGTCTTTGGTTTGTAACCTTGCTCAACGTC
TTGTATTGTGTGAAGATTGCTAACTATCAACACTCCGTGTTTCTCCTGCTGAAACGAAATCTCTCCACCAGGATG
CCCCGGCTGCTGCTGGTCTGTATGCTCCTTTCTGTCTTCACCACTCTCCTGTATGTTATGCTCAGACAGTTGGCA
CCCCGTCTTGAATTTGTGACTGTGAGAAATGGCACAGTATTTGACATCAATGAGGGACTCCTGTCTTTGGTGACT
CCTTTGGTCTTGAGCTCATTTCTCCAATTCATCATTAATGTGACTTCTGCTTCTTTGTTAATCAGTTCCTTGAAG
AGACATATACGGAAGATGCAGAGAAGTGCCACTGTTCTTTGGAATCCCCAGACTGAAGCTCATGTGGGTGCTATG
AAGCTGATGACCTGTTTCCTCATACTCTACATTCCATATTCAGTTGCTACCTTGCTCCATTATCTCCCTTCTTCT
ATAGGGATGGATTTGAGAACCAAGTCTATTTATGTTATTATGTCCACCATTTACCCTCCAGGACATTCTCTTCTT
ATTATTCTCACACATCCTAAACTGAAA
> Ovibos_moschatus_T2R67

GGGCAGTGGGTTCATTGTACTAGTTAACTGCATTGACCTGGTGAAGAGACAAAAGCTCTCATCAGCTGACTGCAT
CCTCACAGGCCTGGCTATCTCCAGAATCAGTCAACTTTGGGCAATACTATGTGACTCATTTTTATTGGTACTATG
GCCACACCTATATGCCATTGATAAACTAACAAAGGTTGTTAATAGTTTTTGGATACTGTCCAATCACCTAGCTAC
CTGGTTTGCCACCTGTCTAAGTGTTTTCTACTTCTTTAAAGTAGCCAACTTCTCCCACCCCTGCTTCACTTGGCT
GCGGTGGCGAATTCATAGTGTGGTACTGGTGCTTCTCTTGGGGTCTTTGTCCTTACTGTTTTTGAATTCTGAATC
AATATATATGTTTAGTCATATCTCAACTAACAGCTACAAAATATATGCAAGAAACTCAACGTGGTCCCCAGATGT
AAGTGAAACTCATTATCTTCACCAGTTGATTGTTTTTAACTTCATCAACTTAATCCCCTTTCTTCTGTCCCTGAC
CTCACTGCTCCTCTTAGTCCTCTCCTTGATGAGACACATCAGGAATTTGCAGCTCAACCCCAGCTCAAAGGATCT
CAGCACAGAGGCCCATAAAAGAGCCATGAAAATGGTGATGTCTTTCCTCTTCCTCTTCGTCATTCATGTTTCTTC
CGTCCTATTAACAGGTTGGGTTTTCCTTAAACTGCAGGGATGTCTGGCCAAATTGGTGGTTGTGTTAACTTCGAC
TGTTTTTCCTTCAAGCCACTCGTTTATCCTAATTTTGGGAAATAGCAAGCTGAGACAAAATGCCATAGGACTACT
GTGGTATCTT
> Bison_bison_T2R12
CTTACTGGGTAT
TTTGGGAATGGATTCATTGTTCTGGTTAACTGTATTGATTGGATCAGGAGTAGGAAGTTCTCCCTGATTGACTTT
ATTCTCACCTGCTTGGCTATTTCCAGAATATGTGTGCTGTGCATAATGATTTCAAGTACAAGTTTATATGTAATC
TCTAAGGAAATACAGTACAATAAGAATCTCCTGATAAATTTGAGGTTCCTCTGGACAGGATCCAATTATTTCTCC
ATAGTCTGCACCACCTGCATCAGTGTCTTCTATCTCCTCAGAATAGCCAACTTTTCGAATTTCCTTTTCCTCTGG
ATGAAACGGAGAATTCACAAGGTGCTTCTCATTATTGCACTGGGGGCTGTCTTCTCTTTCTGCTTGTGCCTTCTT
CAAAAGGATGTGGTAGTTGAAAGCCGGCTCCAAAACCAGGTAAACAGCGAAAACAATGTGACGTTGGACTTTCTA
ATGATAAAATATGATTTGTTCCTTACCATAATGTTCCTCATCCCCTTTGTAGTGTCCCTGGCCTCCTTTCTCCTT
TTAATCCTCTCCTTATGTGGTCATCTCAGGCGTATGAACGGTGTAGACTGTAGCTCGGAGGCCCATGTGAGAGCC
CTGAAGGCTATGATTTCATTCCTACTCCTCTTCGTTCTATACTATTTGAGCAATATTATAACTGTGTGGGCCAAT
CACATTCTAGGTAGTTTCGTGGCAAAGATTTTTGTGAACATGCTGTTATTTTTCTGTCCTTCTGGCCATACTTTG
CTTCTGATTTTGTGGAACAGCAAATTTGAAACAGGCTTCACTCTGTGTCCTAA
> Bison_bison_T2R67
TGGATGTTGGGGATGGGTTC
ATTGTACTAGTTAACTGCATTGACCTGGTGAAGAGACAAAAGCTCTCATCAGCTGACTGCATCCTCACAGGCCTG
GCTATCTCCAGAATCAGTCAACTTTGGGTAATACTATGTGACTCATTTTTATTGGTACTATGGCCACACCTATAT
GCCATTGATAAACTAACAAAAGTTATTAATAGTTTTTGGATATTGTCCAATCACCTAGCTACCTGGTTTGCCACC
TGTCTAAGTGTTTTCTACTTCTTTAAAGTAGCCAACCTCTCCCACCCCTGCTTCACTTGGCTGCGGTGGCGAATT
CGTAGTGTGGTACTGGTGCTTCTCTTGGGGTCTTTGTCCTTACTGTTTTTGAATTATGAATCAATATATATGTTT
AGTCATATCTCAACTAACAGCTACAAAATATATGCAAGAAACTCAACGTGGTCCTCAGATGTAAGTGAAACTCAT
TATCTTCACCAGTTGATTGTTTTTAACTTCATCAACTTAATCCCCTTTCTTCTGTCCCTGACCTCACTGCTCCTC
TTAGTTCTCTCCTTGATGAGACACATCAGGAATTTGCAACTCAACCCCAGCTCAAAGGATCTCAGCACAGAGGCC
CATAAAAGAGCCATGAAAATTGTGATGTCTTTCCTCTTCCTCTTCATCATTCATGTCTCTTCCATCCTATTAATA
GCTTGGGTTTTCCTTAAACTACAGGGACGTCTGGCCCAATTGGTGGTTGTATTAACTTCGACTGTTTTTCCTTCA
AGCCACTCCTTTATCCTAATTTTGGGAAATAGCAAGCTGAGACAGAATGCCTTACGACTACTGTGGTATCTTAAC
TGC
> Bison_bison_T2R4
CTTCATTGTAGTGGTCAGTTA
CAAGACTTGCATCAAAAGCCACAGGATCTCTTCTTCTGACAGACTCCTGTTCAGTTTGGGCATCACCAGATTTTT
TATACTGTTACTGAATGTTGTTGTCATCATCTCTCCAAATGTGGAAAGGTCAGTCTCCTTATCCTATTTTTTTCT
GTCATGTTGGATGTTTTTGGACTGTAGTAGTCTTTGGTTTGTAACCTTGCTCAACGTCTTGTATTGTGTGAAGAT
TGCTAACTACCAACACTCAGTGTTTCTCCTGCTGAAACGAAATCTCACCACCAAGATGCCCCGGCTGCTGCTGGT
CTGTATGCTGCTTTCTGTCTTCACCACTCTGCTGTATGTTATGCTCAGACAGTTGGCACCCTCTCTTGAATTTGT
GACTATGAGAAATGGCACAGTATTTGACATCAATGAGGGACTCTTGTCTTTGGTGACTCCTTTGGTCTTGAGCTC
ATTTCTCCAATTCATCATTAATGTGACTTCTGCTTCTTTGTTAATCAATTCCTTGAAGAGACATATACAGAAGAT
ACAGAGAAGTGCCACTGTTCTTTGGAATCCCCAGACTGAAGCTCATGTGGGTGCTATGAAGCTGATGATCTGTTT
CCTCGTACTCTACATTCCATATTCAGTTGCTACTGTGGTCCATTATCTCCCTCCTTCTATAGGGATGGATTTGAG
AACCAAGTCTATTTATGTTATTATGTCCACCATTTACCCTCCAGGACATTCTCTTCTTATTATTCTCACACATCC
TAAACTGAAAACAAAAGCAA
> Bison_bison_T2R3
GCTGGGGATGGTTTC
ATAGGGTGGGTCAATGGCAGCAGCTGGTTCAAGAGCAAGAGGATCTCTTTGCATGACTTCGTTATCACTAACCTG
GCTGTCTCCAGGATTGTTTTGCTGTGGATTCTCTTGATCGATGGTATTTTACTGGTGTTCTTTCCCAAACTACAT
GATGAAGGGATAATCATGCAAATTATTGATGTTTTCTGGACATTTACAAACCATCTGAACATTTGGCTTACCACC
TGTCTCAGTGTCTTCTACTGCCTGAAAGTGGCCAGTTTCTCCCATCCTATGTTCCTCTGGCTCAAATGGAGAGTT
TCCAGGGTGGTTGTATGGATGCTGTTGAGTACCCTGCTGTTATCATGTTGCAGTGCCATCTCTCTGATCCGGGAA
TTTAAGATCTATTCTGTTCTTGGTGGAATTGATAGAACCGGGAATATGACTGAACTTTTTAGAAAGAAAGAAAAA
GAATATAAACTGATCCATGTTCTTGGGACTCTGTGGGACCTCCCTCCCCTAGTCATATCGCTAATCTCCTACTTT
CTGCTTATCCTCTCCCTGGGGAGGCATATGCGGCAGATGCATCAAGACTGTGCCAGCTCCAGAGATCTCAGTACC
GAGGCCCACAGGAGGGCCATCAGAGTCATCCTCTCCTTCCTCTTTCTCTTCCTACTCTACTATCTTTCCTTTTAT
GTTTTAACATCCAGTTATTTCTTACCAGCAACTAAGATGATTGCAAAGATTGGAGAAGTAATTGCAATGTTATAT
CTTGCTGGCCACTCCTATGTTTCTCATTCTGGGAAATAGTAAGCTGAAGCAGATGTTTGTGGCGATGCTC
> Odocoileus_virginianus_T2R16
TTGTCATAGTGCTGGGCAGAGAGTGGGTGCAGGCTCAAAGGCTGCCACCTGTGGACATGATTCTCACCAGCCTGGGCATCTGCCGCTTCTTTCAACTGTGGTCATCGATGTTGTACAACTTTGGCTCCCACTTCCACCCTAATTATAATTTTTTGTATTTCGGGATCATCTGGGAATTTACTAACATCCTTTCCTTCTGGCTGACCAGCTTGCTTGCTGTCTTCTACTGTGTGAAAATCTCATTCTTCAGCCACCCCATCTTCCTCTGGCTGAAGTGGAGAATTGTGAGATTGGTTCCTCGGCTGTTGCTGGGCTCTCTGTTGATTTCTTGTGTGTCTATCATCTTTTCAACTACTAGTTATTACATCAATATTCAATTCATCTCCATGAAGCATTTCCCTAGAAACAGCACCATGCTTGAGAGACTTCAGGCATTCCTGTGGGATTTTTCCACACTGCAGAAAGTGGTTGTGTTGGTTATTCCTTTCCTCCTGTTCCTGGCCTCCACAGTCTTGCTCATGGCGTTATTATCCCGACATCTGAAGCAGATGAAAGACCTTCACACGGACCGCTCCAACTCCAGCCTGGAAGCTCACTCTGCCGCCCTGAGGTCTCTTGCCATCTTCCTCACCTTGTTCACCTTTTATTTTCTGACTGTGCTCCTCTCCATCTTGGATGTCCTATTTAATAAAGAGTCCTGGTTCTGGGCCTGGGAAGCTATCATCTATGCA
> Odocoileus_virginianus_T2R10
TAGGGATGGATTTA
TTGGAGTTGTAAGCTGCACTGACTGTGTGAAAAGCAAGAAGATCTCTACTGTCAGTCTTATTCTCACTGGCTTAG
CCTCTTCCAGATTTTGCCTGATATGGATAATAATTACCGATGCAAATGTGAGGATGTTTTTTCCAGATATATATT
TGTCTGGTAATCTAATTCAATATATAGCTCACTTATGGATAATTATGAATCAATCAAGTGTCTGGTTTGCCACCA
GCCTCAGCATCTTCTACTTCCTGAAGATAGCCAATTATTCCCACTGCATTTTTCTCTGGCTGAAGGGTCACATCA
ACAGGGTTCTTCTCCTTTTCATGGGAAGCTTGCTTATTTCATGGCTATTTGCTTTTCCAAGCATTGCAAAGCCTA
TTATTATAATATTATGAAGAACAGAAGCACTACCTGGCTGATCACCATGCATAAAAGTGAATACTTGACAAATCA
GATTCTGCTCAATATTGGAGTCATTCTTGTCTTTGTATTATGCCTGATTATATGTTTCTTATTAATCACTTCCCT
TTGGAGACACAACAGAAAGATGCAATTGAATGCCACAGGATTCAGAGATCCCAGCACTGAAGCACATATCAAAGC
AATGAAGATCTTGGGGTCTTTTATCATCCTCTTTATCTTGTATTTTGTAGGCACTGCCATACAAGTATCAGTTGG
TGCTGTGCCTGAAAACAAACTGCTGCTCATTGTTGGCATAACAACCAGACTCCTCTATCCCTGGGGACACTCACT
GATCCTAATTCTAGGAAACAGGAAGCTGAAGCAAGACTCTTTGAGGGTACTGAAGCCATTAAAGTGCTGG
> Odocoileus_virginianus_T2R12
TCATTGTTCTGGTTAACTGTATTGATTGGATCAGGAGCAGGAAGTTCTCCCTGATTGACTTT
ATTCTCACCTGCTTGGCTACTTCCAGAATATTTGTGCTGTGCATGATGATTTCAAGTGCAGGTTTATATGCTATC
TCTGAGGAAACATGGTACAACAAGAATGTCCTGATAAAGTTGGGGTTCCTCTGGACAGGATCCAATTATTTCTCC
ATAGCCTGCACCACTTGCATCAGTGTCTTCTATCTCCTCAAAATAGCCAACTTTTCTAATTTCCTTTTCCTCTGG
ATGAAATGGAGAATTCACAAGGTGCTTCTCATTGTTGCACTGGGGGCTGTCTTCTCTTTATGCTTGTGCCTTCTT
CACAAGGATACGTTAGTTGAAATCCTGCTCCAAAACCAGGTAAACAGTGAAAAAAATGTGACATTGGACATTCTA
ATGATAAAATACAGCCTGTTCCTTACCATAATGTTCCTCATCCCCTTTGTAGTGTCCCTGGCCTCCTTTCTCCTT
TTAATCCTCTCCTTATGTGGGCACCTCAGGCGTATGAAGGGTGCGGACTGTAGCACAGAGGCCCACATGAGAGCC
TTGAAGTCTATGATTTCATTCCTCCTCCTCTTCGTTATATACTATTTGGGCAATCTTGTGACAGTGTGGGCCAAT
CACAT
> Odocoileus_virginianus_T2R3
TGGTTTCTAGGG
TGGGTCAATGGCAGCAGCTGGTTCAAGAGCAAGAGGATCTCTTTGTCTGATTTCATCATCACTAACCTGGCTGTC
TCCAGGATTGTTTTGCTGTGGATTCTCTTGATTGATAGTGTTTTACTGGTGTTCTCTTCCAAACTACATGATGAA
GGGATACTCATGCAAATTATTGATGTCTTCTGGACATTTACAAACCATCTGAGCATTTGGCTTGCCACCTGTCTC
AATGTCTTCTACTGCCTGAAAGTGGCCAGTTTCTCCCATCCTACGTTCCTTTGGCTCAAGTGGAGAGTTTCCAGG
GTAGTCGTATGGATGCTATTGAGTTCCCTGCTCTTATCATGTTGCAGCGCCATCTCTCTGATCCGGGAATTTAAG
ATGTATTCTGTTCTCGGTGGAATTGACGAAACTGGGAATATGACTGAGCTCTTTAGAAAGAAAGAAAAAGAATAT
AAACTGATCCATGTTCTTGGGACTCTGTGGAACCTCCCTCCCCTAGTCATATCTCTAACCTCCTACTTTCTGCTC
ATTCTCTCCCTTGGGAGGCACATGAGGCAGATGCATAAAAATTGTGCCAGCCCCAAAGATCCCAGTACCGAGGCC
CACAGGAGGGCCATCAGAGTCATCCTCTCCTTCCTCTTTCTCTTCCTACTCTACTATCTTTCCTTTTCAGTTTTA
ACATCCAGTTATTTCCTACCAGCAACTAAGATGATTTCGATGATTGGAGAAGAAATTGCAATGTTATATCCTGTT
GGTCACTCCTATGTTCTCATTCTGGGAAATAGCAAGCTGAAGCAGATGTTTGTGGCAATGCTCCGATGTGAGCCT
GGTTGTCTGAAGCCTGGATCCAAGGGATCTGTTTATCCAA
> Odocoileus_virginianus_T2R67
TGTTGGGGATGGGTTC
ATTGTACTAGTTAACTGCATCGACCTGGTGAAGAGACAAAAGCTCTCATCAGCTGACTGCATCCTCACAGGCCTG
GCTATCTCCAGAATCAGTCAACTTTGGGTAATACTGTGTGACTCATTTTTATTGGTCCTATGGCCACACCTATAT
GCCATTGATAAACTAACAAAAGTTGTTAGTATTTTTTGGACATTGTCTAATCACCTAGCTACCTGGTTTGCCACC
TGTCTAAGTGTTTTCTACTTCTTTAAAGTAGGCAGCTTCTTCCACCGCTGCTTCACTTGGCTGCAGTGGCGAATT
CGTAGTGTAGTACTGGTGCTTCTCTTGGGATCTTTGTCCTTACTGTTTTTGAACTTTGAATTAATAGATATGTTT
AATAGTGTCGGGATTAGTGGCTACAAAATATATGCAAAAAACTCAACGTGGCCCTCAGATGTAAGTGAAACTCAT
TATCTTCACCATTTGATTGTTTTTAACTTCATCAACTTAATCCCCTTTCTTCTGTCCCTGACTTCACTGCTCCTC
TTATCTCTCTCCTTGATGAGACACATCAGGAATTTGCAGCTCAACGCCAGCTCAAAGGATCTCAGCACAGAGGCC
CATAAAAGAGCCATGAAAATGGTGATGTCTTTCCTCTTCTTCTTCATCATTCATGTTTCTTCCATCTTATTAACA
GGTTGGGTTTTCCTTAAACTGCGGGGATGTCTGGCCAAATTGGTGGTTGTGCTAACTTCGACTGTTTTTCCATCA
AGCCACTCCTTTATCCTAATTTTGGGAAATAGCAAACTGAGACAAAATGTGGTAGGACTGCTGTGGTATCTTAAC
TGC
> Odocoileus_virginianus_T2R13
TAATTGGTATTC
TGGGGAATGGATTCATAACACTGGTGAACTGCATTGACTGGATCAAGATGCAAAAGATCTCCTTGGCTGATCGAA
TCCTCACTGCTTTGGCACTTTCCAGAATTGGTCTGATTTTGGTAATGATGGTGAGTTGGTTTACAAAGGAGTCTT
ATCCATTTTCATCTTTAGACATAAAGAGAAATAAAGTCATACTTTTTAGTATTGCTGGGCTCTTGGCCAATCATT
TTAGTGTTTGGCTTGCCACAGGCCTCAGCCTCTTTTATTTCCTCAAAATAGCCAATTTTTTGAATGCTATTTTTC
TTCACCTAAAGTTTAGAATTGGAATGGTAGTTATGGTAATTTTTCTGGGGACATTAGTGTTGCTGCCTTTAAGTC
TTACTCTGGTGAGCATCTATATTAATATCAAGATACATCCGTATGAAAGAAATATGACCTTGAATTCTAAAAACA
GTGACACCGAAACCTTTTCCAAATTAATTATCTTCACCGTGGAATCTTTCTTACCCTTTACTATATCCCTGAGTT
GTTTTCTCCTGTTAATGTTCTCCCTACTGAAACATATCAAGAAGATGAGGANCCATGCAATAGGGTTCAGAGATC
CCAGCTGCAAAGCCCATGTCTGAGCCATGATCATGGTGATATCTTTTCTCATACAACTTGCCATTCACTTTCTGT
CTCATCTCATGACAACTTTTTTATCACAATGTGATGCAAAGTGAACTGGCCTTTTATGTTTGCTGAAGCTCTTGA
> Cervus_canadensis_T2R16
GGGTGCAGGCTCAAAAGGCTGCCACCTGTGGACATGATTCTCACCAGCCTGGGCATCTGCCGCTTCTTTCAACTGTGGTCATCGATGTTGTACAACTTTGGCTCCCACTTCCACCCTAATTATAATTTTTGGTATTTCGGGATCGTCTGGGAATTTACTAACATCCTTTCCTTCTGGTTGACCAGCTTGCTTGCTGTCTTCTACTGTGTGAAAGTCTCGTTCTTCAGCCACCCCATCTTCCTCTGGCTGAAGTGGAGAATTGTGAGATTGGTTCCTCGGCTGTTGCTGGGCTCTCTGTTGATTTCTTGTGTGTCTATCATCTTTTCAGCTACTAGTTATTACATCAATATTCAATTCATCTCCATGAAGCTTTTCGCTAGAAACAGCACCATGCTTGAGAGACTTGAGGCATTCCTGTGGGATTTTTCCACACTGCAGAAAGTGGTTGTGTTGGTTATTCCTTTCCTCCTGTTCCTGGCCTCCACAGTCTTGCTCATGGCCTTATTATCCCGACATCTGAAGCAGATGAAAGACCTTCACACAGGCCGCTCCAACTCCAGCCTGGAAGCTCACTCTGCCGCCCTGAGGTCTCTTGCCATCTTCCTCACCTTGTTCACCTTTTATTTTCTGACCGTGCTCCTCTCCATCTTGGATGTCCTATTTAATAAAGAGTCCTGGTTCTGGGCCTGGGAAGCTATCA
> Cervus_canadensis_T2R10
TTTATTGGAGTTGTAAGCTGCATTGACTGTGTGACAAGCAAGAAGATCTCTACTGTCAGCCTTATTCTCACT
GGCTTAGCCTCTTCCAGATTTTGCCTGATATGGATAATAATTACCGATGCATATGTGAGGATGTTTTTTCCAGAT
ATATATTTGTCTGGTAATCTAATTCAATATATAGCTCACTTATGGATAATTATGAATCAATCAAGTGTCTGGTTT
GCCACCAGCCTCAGCATCTTCTACTTCCTGAAGATAGCCAATTATTCCCACTGCATTTTTCTCTGGCTGAAGGGT
CACATCAACAGGGTTCTTTTCCTTTTCATGGGATGCTTGCTTATTTCATGGCTATTTGCTTTTCCAAGCATTGCA
AAGCCTATTATTAATAATATTATGAAGAACAGAAGCACAACCTGGCTGATCAGCATGCATAAAAGTGAATACTTG
ACAAATCAGATTCTGCTCAATACTGGAGTCATTCTTGTCTTTGTATTATGCCTGATTACATGTTTCTTATTAANC
ACTTCCCTTTGGAGACACAACAGAAAGATGCAATTGAGTGCCACAGGATTCAGAGATCCCAGCACTGAAGCACAT
ATCAAAGCAATGAAGATCTTGGTGTCTTTTATCATCCTCTTTATCTTGTATTTTGTAGGCACTGCCATACAAATA
TCAGTTGGTACTATACCTGAAAACAAACTGTTGCTCATTGTTGGCATAACAACCAGACTCCTCTATCCCTGGGNN
ANNCTCACTGATCCTAATTCTAGGAAACAGGAAGCTGAAGCAAGACTCTTTGAGGGTATTGAAGCCATTAAAGTG
CTGGGGAAAAA
> Cervus_canadensis_T2R67
TGATGGATGTTGGGGATGG
GTTCATTGTACTAGTTAACTGCATCGACCTGGTGAAGAGACAAAAGCTCTCATCAGCTGACTGCATCCTCACAGG
CCTGGCTATCTCCAGAATCAGTCAACTTTGGGTAATACTATGTGATTCATTTTTATTGGTACTATGGCCACACCT
ATATGCCATTGATAAACTAACAAAAGTTGTTAATATTTTTTGGATACTGTCTAATCACCTAGCTACTTGGTTTGC
CACCTGTCTAAGTGTTTTCTACTTCTTTAAAGTAGCCAACTTCTCCCACCCCTGCTTCACTTGGCTACGGTGGCG
AATTCGTAGTGTGGTACTGGTGCTTCTCTTGGGGTCTTTGTCCTTACTGTTTTTGAACTCTGAATCAATATATAT
GTTTAATCATATCTCAACTAACAGCTACAAAATATATGCAAGAAACTCAACGTGGTCCTCAGATGTAAGTGAAAC
TCATTATCTTCACCATTTGATTGCTTTTAACTTCATCAACTTAATCCCTTTTCTTCTGTCCCTGACCTCACTGCT
CCTCTTATTTCTCTCCTTGATGAGACACATCAGGAATTTGCAGTTCAACCCCAGCTCAAAGGATCTCAGCACAGA
GGCCCATAAAAGAGCCATGAAAATGGTGATGTCTTTCCTCTTCCTCTTCATCATTCATGTTTCTTCCATCTCATT
AACAGGTTGGGTTTTCCTTAAACTGCAGGGATGTCTGGCCAAATTGGTGATTGTGTTAACTTCGACTGTTTTTCC
TTCAAGTCACTCCTTTATCCTAGTTTTGGGAAATAGTAAGCTGAGACAAAATGTGGTAGGACTGCTGTGGTATCT
TAACTGCC
> Cervus_canadensis_T2R13
TCTGGGGATGGATTC
ATAACACTGGTGAACTGCATTGACTGGATCAAGATGCAAAAGATCTCCTTGGCTGATCGAATCCTCACTGCTTTG
GCACTTTCCAGAATTGGTCTGATTTTGGTAATGATGGTGAGTTGGTTTACAAAGGAGTCTTATCCATTTTCATCT
TTAGACATAAAGAGAAATAAAGTCATACTTTTTAGTATTGCTGGGCCCTTGGCCAATCATTTTAGTGTTTGGCTT
GCCACAGGCCTCAGCCTCTTTTATTTCCTCAAGATAGCCAATTTTTCAAATGCTGTTTTTCTTCACCTAAAGTTT
AGGATTGGAATGGTAGTTATGGTAATTTTTCTGGGGACATTAGTATTGCTGCCTTTAAGTCTTACTCTGGTGAGC
ATCTATATTAATATCAAGATACATCAATATGAAAGAAATATGACTTTGAATTCTAAAAAGAGTGACACTGAAACC
GTTTCCAAATTAATTATACTCACCGTGGAATCTTTCTTACCCTTTACTATATCCCTGAGTTGTTTTCTCCTGTTA
ATGTTCTCCCTACTGAAACATATCAAGAAGATGAGGAGCCATGCAACAGGGTTCAGAGATCCCAGCTGCAAAGCC
CATGTCAGAGCCATGATCATGGTGATATCTTTTCTCATACTACTTGCCATTCACTTCCTATCTCATCTCATGACA
GCTTTTTATCACAATGTCATGCAGAGTAAACTGGCCTTTATGCTTGCTGAAGCTCTTGGAACTATTTACCCTTCA
GTCCACTCATTTGTCCTGATTCTGGGAAATGACAAGCTAAGAAAAGCTTCACTTTTGGTGCTGTGA
