# Supplementary material for: Sequence Analysis of Bitter Taste Receptor Gene Repertoires in Different Ruminant Species
Source: PLoS One. 2015 Jun 10;10(6):e0124933. doi: 10.1371/journal.pone.0124933 (PMC4465170; doi:10.1371/journal.pone.0124933)
Supplement: S1 Table — (XLS) [file pone.0124933.s003.xls]

## Sheet: Page 1
		Supplementary material S2 – Percent identity matrix
				Bison_bonasus_T2R4	Bison_bison_T2R4	Rangifer_tarandus_T2R4	Ovibos_moschatus_T2R4	Ovis_aries_T2R4	Capra_hircus_T2R4	Rupicapra_rupicapra_T2R4	Ovibos_moschatus_T2R16	Rupicapra_rupicapra_T2R16	Ovis_ammon_musimon_T2R16	Ovis_aries_T2R16	Capra_hircus_T2R16	Bison_bonasus_T2R16	Odocoileus_virginianus_T2R16	Cervus_elaphus_T2R16	Cervus_canadensis_T2R16	Dama_dama_T2R12	Odocoileus_virginianus_T2R12	Bison_bonasus_T2R12	Bison_bison_T2R12	Ovibos_moschatus_T2R12	Rupicapra_rupicapra_T2R12	Capra_hircus_T2R12	Ovis_aries_T2R12	Ovis_ammon_musimon_T2R12	Bison_bonasus_T2R10	Rupicapra_rupicapra_T2R10	Ovis_ammon_musimon_T2R10	Ovis_aries_T2R10	Capra_hircus_T2R10	Cervus_canadensis_T2R10	Rangifer_tarandus_T2R10	Cervus_elaphus_T2R10	Cervus_canadensis_T2R13	Dama_dama_T2R13	Cervus_elaphus_T2R13	Rangifer_tarandus_T2R13	Alces_alces_T2R13	Bison_bonasus_T2R3	Ovibos_moschatus_T2R3	Rupicapra_rupicapra_T2R3	Capra_hircus_T2R3	Ovis_aries_T2R3	Ovis_ammon_musimon_T2R3	Dama_dama_T2R3	Rangifer_tarandus_T2R3
		1:	Bison_bonasus_T2R4	100.00	89.74	84.19	84.19	85.47	85.90	85.90	24.53	27.40	26.03	25.60	26.03	27.40	27.75	26.26	27.68	26.62	25.37	23.36	23.64	24.09	25.00	24.09	23.64	23.64	27.43	28.76	30.09	29.65	30.09	29.20	28.08	29.65	24.89	24.89	24.89	23.30	24.89	23.38	23.81	24.24	24.68	24.24	24.24	26.84	27.27
		2:	Bison_bison_T2R4	89.74	100.00	93.42	93.80	94.98	95.35	95.37	25.89	28.57	27.59	27.22	27.27	28.14	28.39	28.17	28.32	26.62	26.54	25.97	26.51	27.42	27.82	27.42	27.02	27.02	29.53	31.50	32.68	32.28	32.68	29.08	30.67	33.07	27.13	27.45	27.24	25.12	27.17	25.38	25.10	26.15	26.54	26.15	26.15	28.46	28.85
		3:	Rangifer_tarandus_T2R4	84.19	93.42	100.00	94.65	95.88	96.30	96.30	25.47	27.85	26.94	27.38	26.94	28.31	28.81	27.27	28.76	28.78	27.14	24.77	25.33	25.76	26.20	25.76	25.33	25.33	29.36	31.49	32.34	31.91	32.34	31.06	30.14	32.34	26.47	26.47	26.47	25.73	25.21	23.75	24.17	24.58	25.00	24.58	24.58	27.08	27.50
		4:	Ovibos_moschatus_T2R4	84.19	93.80	94.65	100.00	98.05	98.44	98.44	26.79	29.00	28.45	28.33	28.14	29.44	29.24	29.58	29.20	27.34	26.67	26.64	26.23	27.46	27.87	27.46	27.05	27.05	30.80	32.80	34.00	33.60	34.00	29.96	32.92	34.00	28.06	28.06	28.06	26.07	26.98	25.49	25.30	26.27	26.67	26.27	26.27	28.63	29.02
		5:	Ovis_aries_T2R4	85.47	94.98	95.88	98.05	100.00	99.61	99.61	26.79	29.00	28.45	28.33	28.14	29.44	29.66	29.25	29.65	28.06	27.49	26.75	27.35	28.16	28.57	28.16	27.76	27.76	31.08	33.07	34.26	33.86	34.26	30.65	32.50	34.26	28.35	28.35	28.35	26.07	27.17	26.17	26.29	27.34	27.73	27.34	27.34	29.30	29.69
		6:	Capra_hircus_T2R4	85.90	95.35	96.30	98.44	99.61	100.00	100.00	26.79	29.00	28.45	28.33	28.14	29.44	29.66	28.91	29.65	28.06	27.49	26.43	27.46	27.87	28.28	27.87	27.46	27.46	30.80	32.80	34.00	33.60	34.00	30.77	32.08	34.00	28.46	28.46	28.46	26.54	27.27	25.88	26.29	26.67	27.06	26.67	26.67	29.02	29.41
		7:	Rupicapra_rupicapra_T2R4	85.90	95.37	96.30	98.44	99.61	100.00	100.00	26.79	29.00	28.45	28.33	28.14	29.44	29.66	29.25	29.65	28.06	27.49	26.75	27.35	28.16	28.57	28.16	27.76	27.76	31.08	33.07	34.26	33.86	34.26	30.65	32.50	34.26	28.74	28.74	28.74	26.54	27.56	26.17	26.29	26.95	27.34	26.95	26.95	29.30	29.69
		8:	Ovibos_moschatus_T2R16	24.53	25.89	25.47	26.79	26.79	26.79	26.79	100.00	96.10	96.54	97.31	96.97	91.34	88.43	90.74	90.19	34.03	32.28	26.94	26.94	27.40	27.85	27.40	27.40	27.40	27.56	28.89	28.44	28.44	28.44	26.58	25.77	27.56	26.99	26.99	26.99	26.29	26.99	31.74	31.28	32.17	32.17	31.74	31.74	32.17	31.74
		9:	Rupicapra_rupicapra_T2R16	27.40	28.57	27.85	29.00	29.00	29.00	29.00	96.10	100.00	96.64	97.31	97.48	90.76	89.24	90.28	90.05	36.11	34.18	29.20	29.20	29.65	30.09	29.65	29.65	29.65	28.02	29.31	28.88	29.31	28.88	27.07	25.77	28.02	27.47	27.47	27.47	26.29	27.47	31.22	31.20	32.07	32.07	31.65	31.65	32.07	31.65
		10:	Ovis_ammon_musimon_T2R16	26.03	27.59	26.94	28.45	28.45	28.45	28.45	96.54	96.64	100.00	97.85	98.32	90.76	88.79	90.78	90.50	35.42	34.18	29.52	29.52	29.96	30.40	29.96	29.96	29.96	28.76	30.47	30.04	30.47	30.04	27.39	26.83	28.76	28.21	28.21	28.21	26.29	28.21	32.35	32.05	33.19	33.19	32.77	32.77	33.19	32.77
		11:	Ovis_aries_T2R16	25.60	27.22	27.38	28.33	28.33	28.33	28.33	97.31	97.31	97.85	100.00	98.92	91.40	88.30	91.94	90.53	37.40	36.11	28.74	28.74	29.31	29.89	29.31	29.31	29.31	28.33	30.00	29.44	30.00	29.44	26.55	26.38	27.78	28.18	28.18	28.18	27.01	28.18	31.89	31.32	32.43	32.43	31.89	31.89	31.89	31.35
		12:	Capra_hircus_T2R16	26.03	27.27	26.94	28.14	28.14	28.14	28.14	96.97	97.48	98.32	98.92	100.00	91.18	88.34	91.20	90.05	35.42	33.16	28.32	28.32	28.76	29.20	28.76	28.76	28.76	28.02	29.74	29.31	29.74	29.31	27.07	26.38	28.02	27.47	27.47	27.47	26.29	27.47	31.22	31.20	32.07	32.07	31.65	31.65	32.07	31.65
		13:	Bison_bonasus_T2R16	27.40	28.14	28.31	29.44	29.44	29.44	29.44	91.34	90.76	90.76	91.40	91.18	100.00	91.48	93.52	92.76	34.03	32.14	27.88	27.88	28.32	28.76	28.32	28.32	28.32	27.59	28.88	28.45	28.02	28.45	26.64	25.15	27.59	27.04	27.04	27.04	25.82	27.04	31.22	31.62	32.49	32.07	31.65	31.65	32.49	32.07
		14:	Odocoileus_virginianus_T2R16	27.75	28.39	28.81	29.24	29.66	29.66	29.66	88.43	89.24	88.79	88.30	88.34	91.48	100.00	95.02	94.42	36.11	33.95	29.17	28.57	29.87	30.30	29.87	29.87	29.87	27.85	29.54	29.11	28.69	29.11	27.85	26.17	27.85	27.31	27.31	27.31	26.21	26.89	31.40	31.40	32.23	32.23	31.82	31.82	32.23	31.82
		15:	Cervus_elaphus_T2R16	26.26	28.17	27.27	29.58	29.25	28.91	29.25	90.74	90.28	90.78	91.94	91.20	93.52	95.02	100.00	99.50	34.72	32.76	28.02	27.05	28.99	29.47	28.99	28.99	28.99	29.11	30.52	30.05	29.58	30.05	26.67	28.31	29.11	28.97	28.97	28.97	27.45	29.11	33.03	32.08	33.49	33.49	33.03	33.03	33.49	33.03
		16:	Cervus_canadensis_T2R16	27.68	28.32	28.76	29.20	29.65	29.65	29.65	90.19	90.05	90.50	90.53	90.05	92.76	94.42	99.50	100.00	34.72	33.17	28.64	28.05	29.41	29.86	29.41	29.41	29.41	28.19	30.40	29.96	29.52	29.96	28.63	27.40	28.63	27.19	27.19	27.19	26.60	27.19	31.90	31.90	32.76	32.76	32.33	32.33	32.76	32.76
		17:	Dama_dama_T2R12	26.62	26.62	28.78	27.34	28.06	28.06	28.06	34.03	36.11	35.42	37.40	35.42	34.03	36.11	34.72	34.72	100.00	93.10	86.90	86.90	84.83	86.90	86.90	86.21	86.21	31.91	36.17	34.75	35.46	34.75	32.62	33.01	34.04	35.92	35.92	35.92	33.10	34.51	35.86	36.55	37.24	37.24	37.24	37.24	35.17	35.17
		18:	Odocoileus_virginianus_T2R12	25.37	26.54	27.14	26.67	27.49	27.49	27.49	32.28	34.18	34.18	36.11	33.16	32.14	33.95	32.76	33.17	93.10	100.00	83.41	84.62	84.16	86.43	85.07	85.07	85.07	31.80	32.72	32.26	32.72	32.26	31.34	31.45	32.26	38.53	38.53	38.53	31.35	37.16	35.29	35.75	36.20	37.10	37.10	37.10	35.75	35.75
		19:	Bison_bonasus_T2R12	23.36	25.97	24.77	26.64	26.75	26.43	26.75	26.94	29.20	29.52	28.74	28.32	27.88	29.17	28.02	28.64	86.90	83.41	100.00	97.55	88.71	88.72	87.55	87.94	91.06	31.17	32.79	32.13	32.79	32.52	28.00	33.33	32.80	35.54	35.59	35.71	30.62	34.89	32.81	34.33	34.25	34.77	34.77	35.32	34.38	34.24
		20:	Bison_bison_T2R12	23.64	26.51	25.33	26.23	27.35	27.46	27.35	26.94	29.20	29.52	28.74	28.32	27.88	28.57	27.05	28.05	86.90	84.62	97.55	100.00	89.35	89.63	88.52	90.00	90.00	30.68	31.94	31.82	32.83	32.45	29.80	30.49	33.21	37.12	38.08	37.69	30.62	36.68	33.33	34.66	34.46	35.21	35.21	35.34	34.83	34.96
		21:	Ovibos_moschatus_T2R12	24.09	27.42	25.76	27.46	28.16	27.87	28.16	27.40	29.65	29.96	29.31	28.76	28.32	29.87	28.99	29.41	84.83	84.16	88.71	89.35	100.00	94.05	94.05	94.05	95.83	30.57	32.45	32.08	33.21	32.95	29.84	30.54	33.58	38.85	39.30	39.77	31.10	37.89	32.71	33.47	34.20	34.94	34.57	34.70	34.20	33.58
		22:	Rupicapra_rupicapra_T2R12	25.00	27.82	26.20	27.87	28.57	28.28	28.57	27.85	30.09	30.40	29.89	29.20	28.76	30.30	29.47	29.86	86.90	86.43	88.72	89.63	94.05	100.00	95.79	94.74	95.94	32.96	34.20	33.82	35.42	35.19	30.34	34.50	36.13	38.40	39.23	39.62	30.62	37.84	32.85	35.06	34.18	34.66	34.66	35.29	34.30	33.94
		23:	Capra_hircus_T2R12	24.09	27.42	25.76	27.46	28.16	27.87	28.16	27.40	29.65	29.96	29.31	28.76	28.32	29.87	28.99	29.41	86.90	85.07	87.55	88.52	94.05	95.79	100.00	96.84	97.05	32.22	33.46	33.09	34.69	34.44	29.59	32.75	35.40	39.16	40.00	40.38	31.58	38.61	32.49	34.66	33.82	34.30	34.30	34.93	33.94	33.57
		24:	Ovis_aries_T2R12	23.64	27.02	25.33	27.05	27.76	27.46	27.76	27.40	29.65	29.96	29.31	28.76	28.32	29.87	28.99	29.41	86.21	85.07	87.94	90.00	94.05	94.74	96.84	100.00	100.00	31.11	32.34	31.99	33.21	32.96	28.84	32.16	33.58	38.40	38.46	38.85	31.58	37.84	32.13	34.26	33.45	33.94	33.94	34.56	33.57	33.21
		25:	Ovis_ammon_musimon_T2R12	23.64	27.02	25.33	27.05	27.76	27.46	27.76	27.40	29.65	29.96	29.31	28.76	28.32	29.87	28.99	29.41	86.21	85.07	91.06	90.00	95.83	95.94	97.05	100.00	100.00	31.32	32.58	32.45	33.46	33.08	29.30	32.73	34.21	38.40	38.46	38.85	31.58	37.84	33.33	34.26	34.46	35.21	35.21	35.34	34.83	34.21
		26:	Bison_bonasus_T2R10	27.43	29.53	29.36	30.80	31.08	30.80	31.08	27.56	28.02	28.76	28.33	28.02	27.59	27.85	29.11	28.19	31.91	31.80	31.17	30.68	30.57	32.96	32.22	31.11	31.32	100.00	89.61	88.93	87.14	87.46	82.29	88.83	88.93	35.56	35.71	35.58	29.17	35.09	37.41	36.19	38.13	37.77	37.41	37.55	38.49	37.55
		27:	Rupicapra_rupicapra_T2R10	28.76	31.50	31.49	32.80	33.07	32.80	33.07	28.89	29.31	30.47	30.00	29.74	28.88	29.54	30.52	30.40	36.17	32.72	32.79	31.94	32.45	34.20	33.46	32.34	32.58	89.61	100.00	96.42	95.34	95.68	83.03	87.15	89.96	35.19	35.09	35.21	28.70	34.09	37.77	36.58	38.49	38.13	37.77	37.91	39.21	38.63
		28:	Ovis_ammon_musimon_T2R10	30.09	32.68	32.34	34.00	34.26	34.00	34.26	28.44	28.88	30.04	29.44	29.31	28.45	29.11	30.05	29.96	34.75	32.26	32.13	31.82	32.08	33.82	33.09	31.99	32.45	88.93	96.42	100.00	98.21	98.57	82.05	87.78	89.36	34.81	34.96	34.83	29.63	34.34	37.50	36.58	38.21	37.86	37.50	37.77	39.64	38.71
		29:	Ovis_aries_T2R10	29.65	32.28	31.91	33.60	33.86	33.60	33.86	28.44	29.31	30.47	30.00	29.74	28.02	28.69	29.58	29.52	35.46	32.72	32.79	32.83	33.21	35.42	34.69	33.21	33.46	87.14	95.34	98.21	100.00	99.64	82.29	87.15	90.04	34.44	35.21	35.21	29.17	34.21	37.05	35.80	37.77	37.41	37.05	37.18	39.21	38.63
		30:	Capra_hircus_T2R10	30.09	32.68	32.34	34.00	34.26	34.00	34.26	28.44	28.88	30.04	29.44	29.31	28.45	29.11	30.05	29.96	34.75	32.26	32.52	32.45	32.95	35.19	34.44	32.96	33.08	87.46	95.68	98.57	99.64	100.00	82.96	87.64	90.36	34.81	35.58	35.58	29.63	34.59	37.18	36.19	37.91	37.55	37.18	37.32	39.35	38.77
		31:	Cervus_canadensis_T2R10	29.20	29.08	31.06	29.96	30.65	30.77	30.65	26.58	27.07	27.39	26.55	27.07	26.64	27.85	26.67	28.63	32.62	31.34	28.00	29.80	29.84	30.34	29.59	28.84	29.30	82.29	83.03	82.05	82.29	82.96	100.00	81.36	90.15	33.84	33.46	33.98	28.97	32.42	33.33	33.99	34.31	33.70	33.33	33.46	34.42	33.94
		32:	Rangifer_tarandus_T2R10	28.08	30.67	30.14	32.92	32.50	32.08	32.50	25.77	25.77	26.83	26.38	26.38	25.15	26.17	28.31	27.40	33.01	31.45	33.33	30.49	30.54	34.50	32.75	32.16	32.73	88.83	87.15	87.78	87.15	87.64	81.36	100.00	93.89	34.50	34.55	34.73	30.32	33.54	35.00	34.78	35.56	35.56	35.00	35.00	36.67	35.56
		33:	Cervus_elaphus_T2R10	29.65	33.07	32.34	34.00	34.26	34.00	34.26	27.56	28.02	28.76	27.78	28.02	27.59	27.85	29.11	28.63	34.04	32.26	32.80	33.21	33.58	36.13	35.40	33.58	34.21	88.93	89.96	89.36	90.04	90.36	90.15	93.89	100.00	35.93	37.08	37.08	30.09	35.71	36.65	36.58	37.37	37.01	36.65	37.05	37.72	37.14
		34:	Cervus_canadensis_T2R13	24.89	27.13	26.47	28.06	28.35	28.46	28.74	26.99	27.47	28.21	28.18	27.47	27.04	27.31	28.97	27.19	35.92	38.53	35.54	37.12	38.85	38.40	39.16	38.40	38.40	35.56	35.19	34.81	34.44	34.81	33.84	34.50	35.93	100.00	98.14	98.89	93.67	92.54	33.58	32.17	33.58	33.94	33.58	33.70	33.94	33.33
		35:	Dama_dama_T2R13	24.89	27.45	26.47	28.06	28.35	28.46	28.74	26.99	27.47	28.21	28.18	27.47	27.04	27.31	28.97	27.19	35.92	38.53	35.59	38.08	39.30	39.23	40.00	38.46	38.46	35.71	35.09	34.96	35.21	35.58	33.46	34.55	37.08	98.14	100.00	99.26	93.21	92.99	33.71	32.17	33.71	34.08	33.71	33.83	34.08	33.83
		36:	Cervus_elaphus_T2R13	24.89	27.24	26.47	28.06	28.35	28.46	28.74	26.99	27.47	28.21	28.18	27.47	27.04	27.31	28.97	27.19	35.92	38.53	35.71	37.69	39.77	39.62	40.38	38.85	38.85	35.58	35.21	34.83	35.21	35.58	33.98	34.73	37.08	98.89	99.26	100.00	94.12	93.68	33.46	32.17	33.46	33.83	33.46	33.58	33.83	33.58
		37:	Rangifer_tarandus_T2R13	23.30	25.12	25.73	26.07	26.07	26.54	26.54	26.29	26.29	26.29	27.01	26.29	25.82	26.21	27.45	26.60	33.10	31.35	30.62	30.62	31.10	30.62	31.58	31.58	31.58	29.17	28.70	29.63	29.17	29.63	28.97	30.32	30.09	93.67	93.21	94.12	100.00	94.57	26.48	26.03	26.03	26.94	26.48	26.48	27.40	27.40
		38:	Alces_alces_T2R13	24.89	27.17	25.21	26.98	27.17	27.27	27.56	26.99	27.47	28.21	28.18	27.47	27.04	26.89	29.11	27.19	34.51	37.16	34.89	36.68	37.89	37.84	38.61	37.84	37.84	35.09	34.09	34.34	34.21	34.59	32.42	33.54	35.71	92.54	92.99	93.68	94.57	100.00	31.58	30.62	31.58	32.33	31.95	32.08	31.95	32.08
		39:	Bison_bonasus_T2R3	23.38	25.38	23.75	25.49	26.17	25.88	26.17	31.74	31.22	32.35	31.89	31.22	31.22	31.40	33.03	31.90	35.86	35.29	32.81	33.33	32.71	32.85	32.49	32.13	33.33	37.41	37.77	37.50	37.05	37.18	33.33	35.00	36.65	33.58	33.71	33.46	26.48	31.58	100.00	93.13	93.03	95.16	95.16	95.07	90.66	89.93
		40:	Ovibos_moschatus_T2R3	23.81	25.10	24.17	25.30	26.29	26.29	26.29	31.28	31.20	32.05	31.32	31.20	31.62	31.40	32.08	31.90	36.55	35.75	34.33	34.66	33.47	35.06	34.66	34.26	34.26	36.19	36.58	36.58	35.80	36.19	33.99	34.78	36.58	32.17	32.17	32.17	26.03	30.62	93.13	100.00	95.04	96.95	96.95	96.95	87.79	87.40
		41:	Rupicapra_rupicapra_T2R3	24.24	26.15	24.58	26.27	27.34	26.67	26.95	32.17	32.07	33.19	32.43	32.07	32.49	32.23	33.49	32.76	37.24	36.20	34.25	34.46	34.20	34.18	33.82	33.45	34.46	38.13	38.49	38.21	37.77	37.91	34.31	35.56	37.37	33.58	33.71	33.46	26.03	31.58	93.03	95.04	100.00	97.91	97.21	97.18	89.20	87.76
		42:	Capra_hircus_T2R3	24.68	26.54	25.00	26.67	27.73	27.06	27.34	32.17	32.07	33.19	32.43	32.07	32.07	32.23	33.49	32.76	37.24	37.10	34.77	35.21	34.94	34.66	34.30	33.94	35.21	37.77	38.13	37.86	37.41	37.55	33.70	35.56	37.01	33.94	34.08	33.83	26.94	32.33	95.16	96.95	97.91	100.00	99.31	99.30	90.31	89.58
		43:	Ovis_aries_T2R3	24.24	26.15	24.58	26.27	27.34	26.67	26.95	31.74	31.65	32.77	31.89	31.65	31.65	31.82	33.03	32.33	37.24	37.10	34.77	35.21	34.57	34.66	34.30	33.94	35.21	37.41	37.77	37.50	37.05	37.18	33.33	35.00	36.65	33.58	33.71	33.46	26.48	31.95	95.16	96.95	97.21	99.31	100.00	100.00	90.31	89.24
		44:	Ovis_ammon_musimon_T2R3	24.24	26.15	24.58	26.27	27.34	26.67	26.95	31.74	31.65	32.77	31.89	31.65	31.65	31.82	33.03	32.33	37.24	37.10	35.32	35.34	34.70	35.29	34.93	34.56	35.34	37.55	37.91	37.77	37.18	37.32	33.46	35.00	37.05	33.70	33.83	33.58	26.48	32.08	95.07	96.95	97.18	99.30	100.00	100.00	90.14	89.08
		45:	Dama_dama_T2R3	26.84	28.46	27.08	28.63	29.30	29.02	29.30	32.17	32.07	33.19	31.89	32.07	32.49	32.23	33.49	32.76	35.17	35.75	34.38	34.83	34.20	34.30	33.94	33.57	34.83	38.49	39.21	39.64	39.21	39.35	34.42	36.67	37.72	33.94	34.08	33.83	27.40	31.95	90.66	87.79	89.20	90.31	90.31	90.14	100.00	94.10
		46:	Rangifer_tarandus_T2R3	27.27	28.85	27.50	29.02	29.69	29.41	29.69	31.74	31.65	32.77	31.35	31.65	32.07	31.82	33.03	32.76	35.17	35.75	34.24	34.96	33.58	33.94	33.57	33.21	34.21	37.55	38.63	38.71	38.63	38.77	33.94	35.56	37.14	33.33	33.83	33.58	27.40	32.08	89.93	87.40	87.76	89.58	89.24	89.08	94.10	100.00
		47:	Odocoileus_virginianus_T2R3	27.71	28.85	27.92	29.41	29.69	29.41	29.69	32.61	32.49	33.61	31.89	32.49	32.91	32.64	33.49	33.19	35.17	35.29	34.63	34.09	32.71	32.62	32.49	32.13	33.33	37.09	37.82	38.27	37.82	37.96	33.21	35.00	35.97	32.84	33.33	33.08	27.40	31.94	89.86	86.64	87.32	89.16	89.16	89.01	94.41	96.52
		48:	Odocoileus_virginianus_T2R67	23.38	25.87	25.83	26.67	26.95	27.06	27.34	27.63	28.51	29.66	27.87	28.51	29.79	29.58	29.17	30.00	33.57	36.07	32.93	34.85	35.21	35.93	36.30	36.67	36.98	35.64	35.64	36.36	36.00	36.13	32.09	34.09	35.64	41.54	41.35	41.42	35.78	40.75	36.79	34.75	36.07	36.43	36.43	36.56	38.57	38.35
		49:	Alces_alces_T2R67	25.00	25.10	26.14	25.31	25.51	25.91	25.91	28.77	29.65	30.53	29.31	29.65	30.53	30.96	29.90	31.88	35.21	36.24	32.89	34.55	35.77	35.77	36.18	36.18	36.18	35.46	36.25	36.65	37.05	37.45	35.37	32.24	36.65	39.37	40.16	40.16	33.80	39.76	33.98	33.20	33.59	33.98	33.59	33.73	35.94	36.08
		50:	Cervus_canadensis_T2R67	25.00	26.92	26.97	26.95	27.24	27.34	27.63	29.07	29.91	31.06	29.67	29.91	30.77	31.38	30.70	31.44	34.51	36.70	33.47	35.09	36.47	36.16	36.53	36.90	37.22	37.68	38.18	38.77	38.41	38.55	35.21	36.00	38.04	41.70	41.57	41.42	35.48	40.23	36.92	35.27	36.92	37.28	36.92	37.05	39.07	38.85
		51:	Bison_bison_T2R67	25.86	27.31	27.39	27.73	28.02	28.12	28.40	28.19	29.06	30.21	29.12	29.06	30.34	30.13	29.30	30.13	33.80	36.24	33.47	35.23	36.09	36.30	36.67	37.04	37.36	39.27	39.64	40.00	39.64	39.78	35.96	37.71	39.64	41.33	40.98	40.67	33.64	39.25	36.92	35.27	36.56	36.92	36.56	36.69	38.71	38.49
		52:	Capra_hircus_T2R67	25.86	28.08	28.22	28.52	28.79	28.91	29.18	29.52	30.34	31.49	30.77	30.34	31.20	31.38	30.70	31.44	34.51	37.16	34.15	35.96	37.88	37.64	38.01	38.01	38.06	37.23	37.36	38.32	38.55	38.91	34.34	34.68	38.18	40.59	42.16	41.42	34.56	40.82	36.10	35.27	35.74	36.10	35.74	35.87	37.91	37.68
		53:	Ovis_aries_T2R67	24.57	26.92	26.97	27.34	27.63	27.73	28.02	29.07	29.91	31.06	30.22	29.91	30.77	30.96	30.23	31.00	34.51	37.61	35.37	36.70	38.26	37.64	38.01	38.01	38.06	37.23	37.73	38.32	38.55	38.91	34.72	35.26	38.18	40.59	41.42	41.42	33.64	40.07	36.46	35.27	36.10	36.46	36.10	36.23	38.27	38.41
		54:	Ovis_ammon_musimon_T2R67	24.57	26.92	26.97	27.34	27.63	27.73	28.02	29.07	29.91	31.06	30.22	29.91	30.77	30.96	30.23	31.00	34.51	37.61	35.37	37.08	38.26	38.01	38.38	38.38	38.43	37.59	37.73	38.69	38.91	39.27	34.72	35.26	38.55	40.59	42.16	41.42	33.64	40.82	36.46	35.27	36.10	36.46	36.10	36.23	38.27	38.41
		55:	Ovibos_moschatus_T2R67	25.00	27.31	27.39	27.73	28.02	28.12	28.40	29.52	30.34	31.49	30.77	30.34	31.20	31.38	30.70	31.44	35.21	38.07	35.37	37.02	37.64	37.59	37.97	38.35	38.40	37.64	38.01	38.75	38.75	39.11	35.09	35.84	38.38	40.74	41.29	40.98	34.10	39.92	36.59	35.27	36.23	36.59	36.23	36.23	38.41	38.41
[truncated: 9 more columns]
