# Supplementary material for: Sequence Analysis of Bitter Taste Receptor Gene Repertoires in Different Ruminant Species
Source: PLoS One. 2015 Jun 10;10(6):e0124933. doi: 10.1371/journal.pone.0124933 (PMC4465170; doi:10.1371/journal.pone.0124933)
Supplement: S2 Table — (XLS) [file pone.0124933.s004.xls]

## Sheet: Sequence Data
Domain: Data
Oryctolagus cuniculus T2R4		-	-	M	Y	L	G	F	Y	-	-	-	-	F	F	V	I	A	F	F	V	L	I	F	V	G	T	F	T	S	L	F	I	T	V	V	S	Y	K	S	W	A	K	S	N	R	N	S	S
Sus scrofa T2R4		-	M	L	R	I	L	.	F	-	-	-	-	S	S	.	.	I	S	A	I	.	T	.	.	.	L	I	V	N	.	.	.	A	.	.	N	C	.	T	.	V	.	.	H	.	I	.	.
Bison bonasus T2R4		-	-	-	-	-	-	-	-	-	-	-	-	-	-	-	-	-	-	-	-	-	-	-	-	-	-	-	-	-	-	-	-	-	-	-	-	-	-	-	-	-	.	.	H	.	I	.	.
Rangifer tarandus T2R4		-	-	-	-	-	-	-	-	-	-	-	-	-	-	-	-	-	-	-	-	-	-	-	-	-	-	-	-	-	-	-	-	V	.	.	.	.	.	T	C	I	.	.	H	.	I	.	.
Ovibos moschatus T2R4		-	-	-	-	-	-	-	-	-	-	-	-	-	-	-	-	-	-	-	-	-	-	-	-	-	-	-	-	-	-	-	-	V	.	.	.	.	.	T	C	I	.	.	H	S	I	.	.
Ovis aries T2R4		-	-	-	-	-	-	-	-	-	-	-	-	-	-	-	-	-	-	-	-	-	-	-	-	-	-	-	-	-	-	.	.	V	.	.	.	.	.	T	C	I	.	.	H	.	I	.	.
Capra hircus T2R4		-	-	-	-	-	-	-	-	-	-	-	-	-	-	-	-	-	-	-	-	-	-	-	-	-	-	-	-	-	-	.	.	V	.	.	.	.	.	T	C	I	.	.	H	.	I	.	.
Rupicapra rupicapra T2R4		-	-	-	-	-	-	-	-	-	-	-	-	-	-	-	-	-	-	-	-	-	-	-	-	-	-	-	-	-	-	.	.	V	.	.	.	.	.	T	C	I	.	.	H	.	I	.	.
Bubalus bubalis T2R4		-	M	L	R	I	V	.	F	-	-	-	-	S	S	.	V	V	S	E	I	.	T	.	.	.	L	I	V	N	.	.	.	V	.	.	.	.	.	T	C	I	.	.	H	G	I	.	.
Bison bison T2R4		-	-	-	-	-	-	-	-	-	-	-	-	-	-	-	-	-	-	-	-	-	-	-	-	-	-	-	-	-	-	.	.	V	.	.	.	.	.	T	C	I	.	.	H	.	I	.	.
Bos taurus T2R4		-	M	L	R	I	V	.	F	-	-	-	-	S	S	.	V	V	S	E	I	.	T	.	.	.	L	I	V	N	.	.	.	V	.	.	.	.	.	T	C	I	.	.	H	.	I	.	.
Homo sapiens T2R4		-	M	L	R	.	F	Y	F	-	-	-	-	S	A	I	.	.	S	V	I	.	N	.	.	.	I	I	M	N	.	.	.	.	.	.	N	C	.	T	.	V	.	.	H	.	I	.	.
Pan troglodytes T2R4		-	M	L	R	.	F	Y	F	-	-	-	-	S	A	I	.	.	S	V	I	.	N	.	.	.	I	I	M	N	.	.	.	.	.	.	N	C	.	T	.	V	.	.	H	.	I	.	.
Equus caballus T2R4		-	M	L	R	I	F	.	I	-	-	-	-	C	S	.	.	V	S	V	I	.	T	C	.	.	L	I	V	N	.	.	.	A	.	.	N	.	.	T	.	V	.	.	H	.	I	.	.
Canis lupus T2R4		-	-	-	-	-	-	-	-	-	-	-	-	-	-	-	-	-	-	-	-	-	-	-	-	-	-	-	-	-	-	-	-	-	-	-	-	-	-	-	-	-	-	-	-	-	-	-	-
Canis lupus T2R16		A	M	S	S	S	P	T	L	-	-	-	-	I	.	M	V	I	.	.	L	E	S	L	A	A	M	L	Q	N	G	.	M	V	T	.	L	G	R	E	.	V	R	R	R	T	L	P	A
Sus scrofa T2R16 like		M	I	P	I	Q	L	S	V	-	-	-	-	.	.	M	.	V	Y	V	L	E	C	L	.	I	I	V	Q	.	S	L	T	V	.	L	L	G	R	E	.	V	Q	V	K	.	L	.	P
Ovibos moschatus T2R16		-	-	-	-	-	-	-	-	-	-	-	-	-	-	-	-	-	-	-	-	-	-	-	-	-	-	-	-	-	-	-	-	-	-	-	-	-	-	-	-	-	-	-	-	-	-	-	-
Rupicapra rupicapra T2R16		-	-	-	-	-	-	-	-	-	-	-	-	-	-	-	-	-	-	-	-	-	-	-	-	-	-	-	-	-	-	-	-	-	-	-	-	-	-	-	-	-	-	-	-	-	-	-	-
Ovis ammon musimon T2R16		-	-	-	-	-	-	-	-	-	-	-	-	-	-	-	-	-	-	-	-	-	-	-	-	-	-	-	-	-	-	-	-	-	-	-	-	-	-	-	-	-	-	-	-	-	-	-	-
Ovis aries T2R16		-	-	-	-	-	-	-	-	-	-	-	-	-	-	-	-	-	-	-	-	-	-	-	-	-	-	-	-	-	-	-	-	-	-	-	-	-	-	-	-	-	-	-	-	-	-	-	-
Capra hircus T2R16		-	-	-	-	-	-	-	-	-	-	-	-	-	-	-	-	-	-	-	-	-	-	-	-	-	-	-	-	-	-	-	-	-	-	-	-	-	-	-	-	-	-	-	-	-	-	-	-
Odocoileus virginianus T2R16		-	-	-	-	-	-	-	-	-	-	-	-	-	-	-	-	-	-	-	-	-	-	-	-	-	-	-	-	-	-	-	-	V	I	.	L	G	R	E	.	V	Q	A	Q	.	L	P	P
Cervus elaphus T2R16		-	-	-	-	-	-	-	-	-	-	-	-	-	-	-	-	-	-	-	-	-	-	-	-	-	-	-	-	-	-	-	-	-	-	-	-	-	-	-	-	-	-	-	-	-	-	-	-
Cervus canadensis T2R16		-	-	-	-	-	-	-	-	-	-	-	-	-	-	-	-	-	-	-	-	-	-	-	-	-	-	-	-	-	-	-	-	-	-	-	-	-	-	-	G	C	R	L	K	.	L	P	P
Bubalus bubalis T2R16		M	T	T	S	Q	L	S	V	-	-	-	-	.	.	M	.	I	Y	M	L	E	F	L	T	I	.	G	Q	.	S	L	.	V	.	A	L	G	R	E	.	V	Q	T	Q	.	L	P	P
Bison bonasus T2R16		-	-	-	-	-	-	-	-	-	-	-	-	-	-	-	-	-	-	-	-	-	-	-	-	-	-	-	-	-	-	-	-	-	-	-	-	-	-	-	-	-	-	-	-	-	-	-	-
Bos taurus T2R16		M	T	T	S	Q	L	S	V	-	-	-	-	.	.	M	.	I	Y	M	L	E	F	L	I	I	.	G	Q	.	S	L	.	V	.	A	L	G	R	D	.	V	Q	T	Q	.	L	P	P
Oryctolagus cuniculus T2R16		M	M	L	N	K	L	T	V	-	-	-	-	S	.	I	.	I	Y	V	I	E	S	L	T	I	I	V	Q	.	S	.	.	V	A	.	L	G	R	E	.	V	.	V	K	.	L	.	P
Homo sapiens T2R16		M	I	P	I	Q	L	T	V	-	-	-	-	.	.	M	.	I	Y	V	L	E	S	L	T	I	I	V	Q	.	S	L	.	V	A	.	L	G	R	E	.	L	Q	V	R	.	L	M	P
Pan troglodytes T2R16		M	I	P	I	Q	L	T	V	-	-	-	-	.	.	M	.	I	Y	V	L	E	S	L	T	I	I	V	Q	.	S	L	.	V	A	.	L	G	R	E	.	L	Q	V	R	.	L	M	P
Mus musculus T2R103		-	M	V	L	T	I	R	A	I	L	W	V	T	L	I	T	I	I	S	L	E	F	I	I	.	I	L	G	N	V	.	.	A	L	.	N	I	I	D	.	V	.	R	G	K	I	.	A
Mus musculus T2R118		-	M	N	G	V	L	Q	V	-	-	-	-	T	.	I	V	I	L	S	.	E	F	I	I	.	I	.	G	N	G	.	.	A	.	.	N	I	.	D	L	V	.	G	R	K	I	.	.
Mus musculus T2R105		M	F	S	Q	I	I	S	T	S	D	I	F	T	.	T	.	I	L	.	.	E	L	V	I	.	I	L	G	N	G	.	.	A	L	.	N	I	M	D	.	T	.	R	R	S	I	.	.
Homo sapiens T2R13		-	M	E	S	A	L	P	S	-	-	-	-	I	.	T	L	V	I	I	A	E	F	I	I	.	N	L	S	N	G	.	.	V	L	I	N	C	I	D	.	V	S	K	R	E	L	.	.
Pan troglodytes T2R13		-	M	E	S	A	L	P	S	-	-	-	-	I	.	T	L	V	I	I	A	E	F	I	I	.	N	L	S	N	G	.	.	V	L	I	N	C	I	D	.	V	S	K	R	E	L	.	.
Bos taurus T2R13		-	M	E	D	S	L	E	N	-	-	-	-	I	.	I	T	L	I	N	S	E	F	I	I	.	I	L	G	N	G	.	.	.	L	.	N	C	T	D	E	I	.	M	Q	K	V	.	L
Cervus canadensis T2R13		-	-	-	-	-	-	-	-	-	-	-	-	-	-	-	-	-	-	-	-	-	-	-	-	-	-	S	G	D	G	.	.	.	L	.	N	C	I	D	.	I	.	M	Q	K	I	.	L
Dama dama T2R13		-	-	-	-	-	-	-	-	-	-	-	-	-	-	-	-	-	-	-	-	-	-	-	I	.	I	L	G	N	G	.	.	.	L	.	N	C	I	D	.	I	.	M	Q	K	I	.	L
Cervus elaphus T2R13		-	-	-	-	-	-	-	-	-	-	-	-	-	-	-	-	-	-	-	-	-	-	-	-	-	I	L	G	N	G	.	.	.	L	.	N	C	I	D	.	I	.	M	Q	K	I	.	L
Rangifer tarandus T2R13		-	-	-	-	-	-	-	-	-	-	-	-	-	-	-	-	-	-	-	-	-	-	-	-	-	-	-	-	-	-	-	-	-	-	-	-	-	-	-	-	-	-	-	-	-	-	-	-
Alces alces T2R13		-	-	-	-	-	-	-	-	-	-	-	-	-	-	-	-	-	-	-	-	-	-	-	I	.	I	L	E	N	G	.	.	E	L	M	N	C	I	D	.	I	.	I	Q	K	I	.	L
Equus caballus T2R7 like		-	M	E	S	T	L	K	N	-	-	-	-	I	.	M	.	I	L	A	G	E	L	L	M	.	I	L	G	N	G	.	.	V	L	.	N	C	I	D	.	I	R	.	W	K	F	.	L
Sus scrofa T2R7 like		-	M	G	S	T	L	E	N	-	-	-	-	I	L	M	.	I	Y	A	.	I	F	L	.	.	I	L	G	N	G	.	.	L	L	.	N	C	I	D	.	I	.	N	R	.	F	.	L
Dama dama T2R12		-	-	-	-	-	-	-	-	-	-	-	-	-	-	-	-	-	-	-	-	-	-	-	-	-	-	-	-	-	-	-	-	-	-	-	-	-	-	-	-	-	-	-	-	-	-	-	-
Odocoileus virginianus T2R12		-	-	-	-	-	-	-	-	-	-	-	-	-	-	-	-	-	-	-	-	-	-	-	-	-	-	-	-	-	-	-	.	V	L	.	N	C	I	D	.	I	R	.	R	K	F	.	L
Bos taurus T2R12		-	M	E	R	T	L	N	N	-	-	-	-	I	L	T	.	I	Y	A	G	E	F	L	L	.	I	L	G	N	G	.	.	V	L	.	N	C	I	D	.	I	R	.	R	K	F	.	L
Bison bonasus T2R12		-	-	-	-	-	-	-	-	-	-	-	-	-	-	-	-	-	-	-	-	-	-	-	-	-	-	-	-	-	-	-	-	-	-	-	-	-	-	-	-	-	-	-	-	-	-	-	L
Bison bison T2R12		-	-	-	-	-	-	-	-	-	-	-	-	-	-	-	-	-	-	-	-	-	-	L	T	.	Y	.	G	N	G	.	.	V	L	.	N	C	I	D	.	I	R	.	R	K	F	.	L
Bubalus bubalis T2R7 like		-	M	E	R	T	L	N	N	-	-	-	-	I	L	T	.	I	S	A	G	E	F	L	L	.	I	L	G	N	G	.	.	V	L	.	N	C	I	D	.	I	R	.	R	K	V	.	L
Ovibos moschatus T2R12		-	-	-	-	-	-	-	-	-	-	-	-	-	-	-	-	-	-	-	-	-	-	-	-	-	-	L	G	N	G	.	.	V	L	.	N	C	I	D	.	I	R	.	R	K	F	.	L
Rupicapra rupicapra T2R12		-	-	-	-	-	-	-	-	-	-	-	-	-	-	-	-	-	-	-	-	-	F	L	L	.	I	L	G	N	G	.	.	V	L	.	N	C	I	D	.	I	R	.	R	K	F	.	L
Capra hircus T2R12		-	-	-	-	-	-	-	-	-	-	-	-	-	-	-	-	-	-	-	-	-	F	L	L	.	I	L	G	N	G	.	.	V	L	.	N	C	I	D	.	I	R	.	R	K	F	.	L
Ovis aries T2R12		-	-	-	-	-	-	-	-	-	-	-	-	-	-	-	-	-	-	-	-	-	.	L	T	.	Y	.	G	N	G	.	.	V	L	.	N	C	I	D	.	I	R	.	R	K	F	.	L
Ovis ammon musimon T2R12		-	-	-	-	-	-	-	-	-	-	-	-	-	-	-	-	-	-	-	-	-	-	L	T	.	Y	.	G	N	G	.	.	V	L	.	N	C	I	D	.	I	R	.	R	K	F	.	L
Oryctolagus cuniculus T2R3		-	M	L	G	V	V	E	R	-	-	-	-	L	S	L	V	L	S	V	T	Q	F	I	.	.	I	L	A	N	G	.	.	G	L	.	N	S	S	K	.	V	.	.	K	S	I	.	L
Pan troglodytess T2R3		-	-	.	G	.	T	E	G	-	-	-	-	V	.	L	.	L	S	G	T	Q	F	T	L	.	I	L	V	N	C	.	.	E	L	.	N	G	S	.	.	F	.	T	K	.	M	.	L
Homo sapiens T2R3		-	M	.	G	.	T	E	G	-	-	-	-	V	.	L	.	L	S	G	T	Q	F	T	L	.	I	L	V	N	C	.	.	E	L	.	N	G	S	.	.	F	.	T	K	.	M	.	L
Canis lupus T2R3		-	M	S	G	.	.	K	S	-	-	-	-	V	.	L	V	L	S	V	T	Q	F	I	L	.	M	L	G	N	G	.	.	V	L	.	N	G	S	.	.	F	.	N	K	T	V	.	L
Equus caballus T2R3		-	M	L	G	.	T	E	W	-	-	-	-	V	.	L	V	L	S	A	T	Q	F	L	L	.	M	L	G	N	G	.	.	E	L	.	N	G	S	.	.	F	.	N	K	.	I	.	L
Sus scrofa T2R3		-	M	S	G	F	T	E	W	-	-	-	-	G	.	L	V	L	T	V	T	E	F	I	L	.	M	L	G	N	G	.	.	G	L	.	.	G	S	.	.	F	.	N	K	.	I	.	L
Bison bonasus T2R3		-	-	-	-	-	-	-	-	-	-	-	-	-	-	-	-	-	-	-	-	-	-	-	-	-	-	A	G	D	G	.	.	G	W	.	N	G	S	.	.	F	.	.	K	.	I	.	L
Bos taurus T2R3		-	M	L	R	.	S	N	M	-	-	-	-	G	.	L	V	L	T	A	I	Q	F	I	L	.	M	L	G	N	G	.	.	G	W	.	N	G	S	.	.	F	.	.	K	.	I	.	L
Ovibos moschatus T2R3		-	-	-	-	-	-	-	-	-	-	-	-	-	-	-	-	-	-	-	-	-	-	-	-	-	-	-	-	-	G	.	.	G	W	.	N	G	S	.	.	F	T	R	K	.	I	.	L
Rupicapra rupicapra T2R3		-	-	-	-	-	-	-	-	-	-	-	-	-	-	-	-	-	-	-	-	-	-	-	-	-	-	A	G	D	G	.	.	G	W	.	N	G	S	.	.	F	.	.	K	.	I	.	L
Capra hircus T2R3		-	-	-	-	-	-	-	-	-	-	-	-	-	-	-	-	-	-	-	-	-	-	-	-	-	-	A	G	D	G	.	.	G	W	.	N	G	S	.	.	F	.	.	K	.	I	.	L
Ovis aries T2R3		-	-	-	-	-	-	-	-	-	-	-	-	-	-	-	-	-	-	-	-	-	-	-	-	-	-	A	G	D	G	.	.	G	W	.	N	G	S	.	.	F	.	.	K	.	I	.	L
Ovis ammon musimon T2R3		-	-	-	-	-	-	-	-	-	-	-	-	-	-	-	-	-	-	-	-	-	-	-	-	-	-	-	G	D	G	.	.	G	W	.	N	G	S	.	.	F	.	.	K	.	I	.	L
Dama dama T2R3		-	-	-	-	-	-	-	-	-	-	-	-	-	-	-	-	-	-	-	-	-	-	-	-	-	-	A	G	D	G	.	.	G	W	.	N	G	S	.	.	F	.	.	K	.	I	.	L
Rangifer tarandus T2R3		-	-	-	-	-	-	-	-	-	-	-	-	-	-	-	-	-	-	-	-	-	-	-	-	-	-	-	G	Y	G	.	.	G	W	.	N	G	S	.	.	F	R	.	K	.	I	.	L
Odocoileus virginianus T2R3		-	-	-	-	-	-	-	-	-	-	-	-	-	-	-	-	-	-	-	-	-	-	-	-	-	-	-	-	-	W	.	L	G	W	.	N	G	S	.	.	F	.	.	K	.	I	.	L
Mus musculus TAS2R130		-	M	T	.	E	T	D	T	-	-	-	-	T	L	M	L	V	A	V	G	E	A	L	.	.	I	L	G	N	A	.	.	A	L	.	N	F	M	G	.	M	.	N	R	K	I	A	.
Homo sapiens T2R7		-	M	A	D	K	V	Q	T	-	-	-	-	T	L	L	F	L	A	V	G	E	F	S	.	.	I	L	G	N	A	.	.	G	L	.	N	C	M	D	.	V	.	K	R	K	I	A	.
Pan troglodytes T2R7		-	M	A	D	K	V	Q	T	-	-	-	-	T	L	L	F	L	A	V	G	E	F	S	.	.	I	L	G	N	A	.	.	G	L	.	N	C	M	D	.	V	.	K	R	K	I	A	.
Oryctolagus cuniculus T2R7		-	-	-	-	-	-	-	N	-	-	-	-	T	L	M	V	I	A	V	G	E	F	S	L	.	I	L	G	N	T	.	.	G	L	.	N	S	M	D	.	V	.	.	R	K	I	A	.
Canis lupus T2R7		-	M	P	D	K	V	E	S	-	-	-	-	I	L	M	L	V	A	A	G	E	F	S	M	.	I	L	G	N	T	.	.	G	L	.	N	C	I	G	.	I	.	K	R	K	I	A	.
Mus musculus T2R107		-	M	L	N	S	A	E	G	-	-	-	-	I	L	L	C	V	V	T	S	E	A	V	L	.	V	L	G	D	T	Y	.	A	L	F	N	C	M	D	Y	.	.	N	K	K	L	.	K
Rupicapra rupicapra T2R10		-	-	-	-	-	-	-	-	-	-	-	-	-	-	-	-	-	-	-	-	-	-	-	-	-	G	L	R	D	G	.	.	G	.	.	.	C	I	D	C	V	.	.	K	K	I	P	T
Ovis ammon musimon T2R10		-	-	-	-	-	-	-	-	-	-	-	-	-	-	-	-	-	-	-	-	-	-	-	-	.	G	L	R	D	G	.	.	G	.	.	.	C	I	D	C	V	.	.	K	K	I	P	T
Ovis aries T2R10		-	-	-	-	-	-	-	-	-	-	-	-	-	-	-	-	-	-	-	-	-	-	-	L	.	V	L	G	N	G	.	.	G	.	.	.	C	I	D	C	V	.	.	K	K	I	P	T
Capra hircus T2R10		-	-	-	-	-	-	-	-	-	-	-	-	-	-	-	-	-	-	-	-	-	-	-	L	.	V	L	G	N	G	.	.	G	.	.	.	C	I	D	C	V	.	.	K	K	I	P	T
Bison bonasus T2R10		-	-	-	-	-	-	-	-	-	-	-	-	-	-	-	-	-	-	-	-	-	-	-	-	.	G	L	R	D	G	.	.	G	I	.	.	C	I	D	C	V	.	.	K	K	I	.	T
Bos taurus T2R10B		-	M	L	N	I	V	E	G	-	-	-	-	L	L	I	Y	V	A	V	S	E	S	V	L	.	V	L	G	N	G	.	.	G	.	.	.	C	I	D	C	V	.	.	K	N	I	.	T
Bubalus bubalis T2R10 like		-	M	L	N	I	V	E	G	-	-	-	-	L	L	I	Y	V	A	V	S	E	S	V	L	.	V	L	G	N	G	.	.	G	.	.	.	C	V	D	C	V	.	.	K	K	I	.	T
Cervus canadensis T2R10		-	-	-	-	-	-	-	-	-	-	-	-	-	-	-	-	-	-	-	-	-	-	-	-	-	-	-	-	-	-	.	.	G	.	.	.	C	I	D	C	V	T	.	K	K	I	.	T
Rangifer tarandus T2R10		-	-	-	-	-	-	-	-	-	-	-	-	-	-	-	-	-	-	-	-	-	-	-	-	-	-	-	-	-	-	-	-	-	-	-	-	-	-	-	-	-	-	-	-	-	-	-	-
Cervus elaphus T2R10		-	-	-	-	-	-	-	-	-	-	-	-	-	-	-	-	-	-	-	-	-	-	-	L	.	I	L	G	N	G	.	.	G	.	.	.	C	I	D	C	V	T	.	K	K	I	.	T
Homo sapiens T2R10		-	M	L	R	V	V	E	G	-	-	-	-	I	.	I	F	V	V	V	S	E	S	V	F	.	V	L	G	N	G	.	.	G	L	.	N	C	I	D	C	.	.	N	-	K	L	.	T
Pan troglodytes T2R10		-	M	L	R	V	V	E	G	-	-	-	-	I	.	I	F	V	V	I	S	E	S	V	F	.	V	L	G	N	G	.	.	G	L	.	N	C	I	D	C	.	.	N	-	K	L	.	T
Sus scrofa T2R10 like		-	M	L	S	I	V	E	S	-	-	-	-	L	L	I	F	I	S	V	S	Q	S	I	L	.	F	L	G	N	G	.	.	G	L	.	T	C	I	D	C	V	.	N	K	N	I	.	M
Canis lupus T2R10		-	M	L	S	I	L	E	G	-	-	-	-	L	L	I	F	I	A	V	S	E	S	I	L	.	V	L	G	N	G	.	.	G	L	.	N	C	I	D	C	V	.	N	K	K	F	.	M
Mus musculus T2R131		-	-	-	-	-	-	-	-	-	-	-	-	M	Y	M	.	L	V	R	A	V	F	I	T	.	M	L	G	N	M	.	.	G	L	A	N	C	S	D	.	V	.	N	Q	K	I	T	F
Canis lupus T2R67		-	M	P	S	R	I	E	N	-	-	-	-	A	.	L	V	.	A	A	G	E	L	I	T	.	M	L	G	N	G	.	.	V	L	.	N	C	I	D	L	V	.	N	L	K	L	.	T
Odocoileus virginianus T2R67		-	-	-	-	-	-	-	-	-	-	-	-	-	-	-	-	-	-	-	-	-	-	-	-	-	-	V	G	D	G	.	.	V	L	.	N	C	I	D	L	V	.	R	Q	K	L	.	.
Alces alces T2R67		-	-	-	-	-	-	-	-	-	-	-	-	-	-	-	-	-	-	-	-	-	-	-	-	-	-	L	G	N	G	.	.	I	L	I	N	C	I	N	L	V	.	R	Q	K	L	.	L
Bubalus bubalis T2R12 like		-	M	P	S	G	I	E	N	-	-	-	-	T	.	L	A	.	T	I	G	G	F	L	I	.	M	L	G	N	G	.	.	V	L	.	N	C	I	D	L	V	.	R	Q	K	L	.	.
Cervus canadensis T2R67		-	-	-	-	-	-	-	-	-	-	-	-	-	-	-	-	-	-	-	-	-	-	-	-	M	D	V	G	D	G	.	.	V	L	.	N	C	I	D	L	V	.	R	Q	K	L	.	.
Capra hircus T2R67		-	-	-	-	-	-	-	-	-	-	-	-	-	-	-	-	-	-	-	-	-	-	V	I	.	M	L	G	N	G	.	.	V	L	.	N	C	I	D	L	V	.	R	Q	K	L	.	.
Ovis aries T2R67		-	-	-	-	-	-	-	-	-	-	-	-	-	-	-	-	-	-	-	-	-	-	C	D	W	M	L	G	N	G	.	.	V	L	.	N	C	I	D	L	V	.	R	Q	K	L	.	L
Ovis ammon musimon T2R67		-	-	-	-	-	-	-	-	-	-	-	-	-	-	-	-	-	-	-	-	-	-	V	I	.	M	L	G	N	G	.	.	V	L	.	N	C	I	D	L	V	.	R	Q	K	L	.	L
Ovibos moschatus T2R67		-	-	-	-	-	-	-	-	-	-	-	-	-	-	-	-	-	-	-	-	-	-	-	-	-	-	-	G	.	G	.	.	V	L	.	N	C	I	D	L	V	.	R	Q	K	L	.	.
Bison bison T2R67		-	-	-	-	-	-	-	-	-	-	-	-	-	-	-	-	-	-	-	-	-	-	-	-	-	D	V	G	D	G	.	.	V	L	.	N	C	I	D	L	V	.	R	Q	K	L	.	.
Bos taurus T2R67		-	M	P	S	G	I	E	N	-	-	-	-	T	.	L	A	.	T	I	G	G	F	L	I	.	I	L	G	N	G	.	.	V	L	.	N	C	I	D	L	V	.	R	Q	K	L	.	.
Oryctolagus cuniculus T2R4		E	R	-	S	V	Y	V	S	I	F	L	L	A	C	L	-	-	M	F	L	D	S	V	S	V	W	F	V	T	L	L	N	I	L	Y	C	V	K	I	A	N	F	Q	T	S	V	F	R
Sus scrofa T2R4		A	.	-	.	.	.	F	.	T	L	F	.	T	.	W	-	-	.	.	.	.	.	N	.	L	.	.	.	.	.	.	.	A	.	.	.	.	.	.	.	.	C	.	H	.	M	.	L
Bison bonasus T2R4		.	.	-	.	.	S	L	.	Y	.	F	.	S	.	W	-	-	.	.	.	.	C	S	.	L	.	.	.	.	.	.	.	V	.	.	.	.	.	.	.	.	Y	.	H	.	.	.	L
Rangifer tarandus T2R4		.	.	-	.	.	S	L	.	C	.	.	.	S	.	W	-	-	.	.	.	.	.	S	.	L	.	.	.	.	.	.	.	V	.	.	.	.	.	.	.	.	Y	.	H	.	.	.	L
Ovibos moschatus T2R4		.	.	-	.	.	S	L	.	S	.	F	.	S	.	W	-	-	.	.	.	.	.	S	.	L	.	.	.	.	.	.	.	V	.	.	.	.	.	.	.	.	Y	.	H	.	.	.	L
Ovis aries T2R4		.	.	-	.	.	S	L	.	S	.	F	.	S	.	W	-	-	.	.	.	.	.	S	.	L	.	.	.	.	.	.	.	V	.	.	.	.	.	.	.	.	Y	.	H	.	.	.	L
Capra hircus T2R4		.	.	-	.	.	S	L	.	S	.	F	.	S	.	W	-	-	.	.	.	.	.	S	.	L	.	.	.	.	.	.	.	V	.	.	.	.	.	.	.	.	Y	.	H	.	.	.	L
Rupicapra rupicapra T2R4		.	.	-	.	.	S	L	.	S	.	F	.	S	.	W	-	-	.	.	.	.	.	S	.	L	.	.	.	.	.	.	.	V	.	.	.	.	.	.	.	.	Y	.	H	.	.	.	L
Bubalus bubalis T2R4		.	.	-	.	.	S	L	.	Y	.	F	.	S	.	W	-	-	.	.	.	.	.	S	.	L	.	.	.	.	.	.	.	V	.	.	.	.	.	.	.	.	Y	.	H	.	.	.	L
Bison bison T2R4		.	.	-	.	.	S	L	.	Y	.	F	.	S	.	W	-	-	.	.	.	.	C	S	.	L	.	.	.	.	.	.	.	V	.	.	.	.	.	.	.	.	Y	.	H	.	.	.	L
Bos taurus T2R4		.	.	-	.	.	S	L	.	Y	.	F	.	S	.	W	-	-	.	.	.	.	C	S	.	L	.	.	.	.	.	.	.	V	.	.	.	.	.	.	.	.	Y	.	H	.	.	.	L
Homo sapiens T2R4		.	.	-	.	.	.	L	.	A	.	F	V	L	.	F	-	-	.	.	.	.	.	S	.	.	.	.	.	.	.	.	.	.	.	.	.	.	.	.	T	.	.	.	H	.	.	.	L
Pan troglodytes T2R4		.	.	-	.	.	.	L	.	A	.	F	V	L	.	F	-	-	.	.	.	.	.	S	.	L	.	.	.	.	.	.	.	.	.	.	.	.	.	.	T	.	.	.	H	.	.	.	L
Equus caballus T2R4		.	.	-	.	.	.	L	.	T	.	F	.	L	.	W	-	-	I	.	.	.	.	N	.	L	.	S	.	.	.	.	.	A	.	.	.	.	.	.	T	.	.	.	H	.	M	.	L
Canis lupus T2R4		-	-	-	-	-	-	-	-	-	-	-	-	-	-	-	-	-	-	V	.	.	.	N	.	L	.	.	.	.	.	.	.	A	.	.	.	.	.	.	T	D	.	.	L	G	.	.	L
Canis lupus T2R16		V	.	-	-	-	-	-	-	D	Y	Y	N	T	L	W	-	-	H	.	V	N	T	L	T	L	.	L	T	A	W	.	A	V	F	.	.	.	.	V	.	V	.	S	H	P	.	.	F
Sus scrofa T2R16 like		V	F	-	-	-	-	-	-	W	Y	F	G	I	V	W	-	-	E	.	T	N	T	L	.	F	.	L	T	S	W	.	A	V	.	.	.	.	.	V	S	S	.	S	C	P	I	.	L
Ovibos moschatus T2R16		N	F	-	-	-	-	-	-	W	Y	F	G	I	I	W	-	-	Q	.	T	N	I	L	.	F	.	L	T	S	.	.	A	V	F	.	.	.	.	V	S	F	.	S	H	P	I	.	L
Rupicapra rupicapra T2R16		S	F	-	-	-	-	-	-	W	Y	F	G	I	I	W	-	-	Q	.	T	N	I	L	.	F	.	L	T	S	.	.	A	V	F	.	.	.	.	.	S	F	.	S	H	P	I	.	L
Ovis ammon musimon T2R16		N	F	-	-	-	-	-	-	W	C	F	G	I	I	W	-	-	Q	.	T	N	I	L	.	F	.	L	T	S	.	.	A	V	F	.	.	.	.	V	S	F	.	S	H	P	I	.	L
Ovis aries T2R16		-	-	-	-	-	-	-	-	-	-	-	-	-	-	-	-	-	-	-	-	-	-	-	-	-	-	-	-	-	-	-	A	V	F	.	.	.	.	V	S	F	.	S	H	P	I	.	L
Capra hircus T2R16		N	F	-	-	-	-	-	-	W	C	F	G	I	I	W	-	-	Q	.	T	N	I	L	.	F	.	L	T	S	.	.	A	V	F	.	.	.	.	V	S	F	.	S	H	P	I	.	L
Odocoileus virginianus T2R16		N	F	-	-	-	-	-	-	L	Y	F	G	I	I	W	-	-	E	.	T	N	I	L	.	F	.	L	T	S	.	.	A	V	F	.	.	.	.	.	S	F	.	S	H	P	I	.	L
Cervus elaphus T2R16		N	F	-	-	-	-	-	-	W	Y	F	G	I	V	W	-	-	E	.	T	N	I	L	.	F	.	L	T	S	.	.	A	V	F	.	.	.	.	V	S	F	.	S	H	P	I	.	L
Cervus canadensis T2R16		N	F	-	-	-	-	-	-	W	Y	F	G	I	V	W	-	-	E	.	T	N	I	L	.	F	.	L	T	S	.	.	A	V	F	.	.	.	.	V	S	F	.	S	H	P	I	.	L
Bubalus bubalis T2R16		N	F	-	-	-	-	-	-	W	Y	F	G	I	I	W	-	-	E	.	T	N	I	L	.	F	.	L	T	S	.	.	A	V	F	.	.	.	.	V	S	F	.	S	H	P	I	.	L
Bison bonasus T2R16		N	F	-	-	-	-	-	-	W	Y	F	G	I	I	W	-	-	E	.	T	N	I	L	.	F	.	L	T	S	.	.	A	V	F	.	.	.	.	V	S	F	.	S	H	P	I	.	L
Bos taurus T2R16		N	F	-	-	-	-	-	-	W	Y	F	G	I	I	W	-	-	E	.	T	N	I	L	.	F	.	L	T	S	.	.	A	V	F	.	.	.	.	V	S	F	.	S	H	P	.	.	L
Oryctolagus cuniculus T2R16		V	Y	-	-	-	-	-	-	L	T	.	T	L	T	W	-	-	E	.	I	N	V	L	T	F	.	L	T	S	.	.	A	V	Y	.	.	.	.	V	S	S	.	T	H	P	I	.	L
Homo sapiens T2R16		V	L	-	-	-	-	-	-	C	N	.	T	I	T	W	-	-	E	.	F	N	I	L	T	F	.	L	N	S	.	.	T	V	F	.	.	I	.	V	S	S	.	T	H	H	I	.	L
Pan troglodytes T2R16		V	L	-	-	-	-	-	-	C	N	.	T	I	T	W	-	-	E	.	F	N	I	L	T	F	.	L	N	S	.	.	T	V	F	.	.	I	.	V	S	S	.	T	H	H	I	.	L
Mus musculus T2R103		L	G	-	M	R	T	M	V	R	L	.	T	I	S	W	-	-	.	V	T	N	H	F	.	.	.	.	A	.	C	.	S	.	F	.	F	L	.	.	.	.	.	S	N	.	I	.	L
Mus musculus T2R118		W	M	-	T	D	R	R	V	S	I	M	H	S	I	W	-	-	T	T	F	N	Q	S	.	L	.	.	A	.	S	.	S	.	F	.	F	F	.	.	.	.	.	S	N	P	I	.	L
Mus musculus T2R105		L	T	-	R	S	E	I	V	T	S	I	G	I	I	W	-	-	I	V	N	N	H	F	.	.	.	L	A	.	C	.	G	V	F	.	F	L	.	.	.	.	.	S	N	.	L	.	L
Homo sapiens T2R13		F	V	-	.	G	T	G	L	R	I	M	I	F	S	W	-	-	I	V	S	N	H	F	N	L	.	L	A	.	I	F	S	.	F	.	L	L	.	.	.	S	.	S	S	P	A	.	L
Pan troglodytes T2R13		F	V	-	.	G	T	G	L	R	I	M	I	F	S	W	-	-	I	V	S	N	H	F	N	L	.	L	A	.	I	.	S	.	F	.	L	L	.	.	.	S	.	S	S	P	A	.	L
Bos taurus T2R13		S	L	-	D	I	K	G	N	K	V	I	.	F	S	I	A	G	L	L	A	N	H	F	.	.	.	L	.	.	G	.	S	L	F	.	F	L	.	.	V	.	.	S	N	A	.	.	L
Cervus canadensis T2R13		S	L	-	D	I	K	R	N	K	V	I	.	F	S	I	A	G	P	L	A	N	H	F	.	.	.	L	A	.	G	.	S	L	F	.	F	L	.	.	.	.	.	S	N	A	.	.	L
Dama dama T2R13		S	L	-	D	I	K	R	N	K	V	I	F	F	S	I	A	G	L	L	A	N	H	F	.	.	.	L	A	.	G	.	S	L	F	.	F	L	.	.	.	.	.	S	N	A	.	.	L
Cervus elaphus T2R13		S	L	-	D	I	K	R	N	K	V	I	.	F	S	I	A	G	L	L	A	N	H	F	.	.	.	L	A	.	G	.	S	L	F	.	F	L	.	.	.	.	.	S	N	A	.	.	L
Rangifer tarandus T2R13		Y	L	-	D	I	K	R	N	K	V	I	.	F	S	I	A	G	L	L	A	N	H	F	.	.	.	L	A	.	G	.	.	L	F	.	F	L	.	.	.	.	.	L	N	A	I	.	L
Alces alces T2R13		S	L	-	D	I	K	R	N	K	V	I	.	F	S	I	A	G	L	L	A	N	H	F	.	.	.	L	A	.	G	.	S	L	F	.	F	L	.	.	.	H	.	S	N	A	I	.	L
Equus caballus T2R7 like		W	Y	N	N	N	N	L	L	R	S	.	E	I	L	W	-	-	T	G	S	N	Y	F	C	M	I	S	T	.	C	.	C	V	F	.	F	L	.	.	.	.	.	S	N	.	I	.	F
Sus scrofa T2R7 like		W	C	-	N	N	D	L	L	.	S	.	E	N	L	W	-	-	I	G	S	N	Y	F	C	T	V	C	T	.	C	.	S	V	F	.	F	L	.	.	.	.	.	S	N	L	L	.	L
Dama dama T2R12		-	-	-	-	-	-	-	L	.	N	.	G	F	L	W	-	-	T	G	F	N	Y	F	.	I	A	C	T	.	C	I	S	V	F	.	L	L	.	.	.	.	.	S	N	F	L	.	L
Odocoileus virginianus T2R12		W	Y	-	N	K	N	.	L	.	K	.	G	F	L	W	-	-	T	G	S	N	Y	F	.	I	A	C	T	.	C	I	S	V	F	.	L	L	.	.	.	.	.	S	N	F	L	.	L
Bos taurus T2R12		R	Y	-	N	K	N	L	L	.	N	.	R	F	L	W	-	-	T	G	S	N	Y	F	.	I	V	C	T	.	C	I	S	V	F	.	L	L	R	.	.	.	.	S	N	F	L	.	L
Bison bonasus T2R12		Q	Y	-	N	K	N	L	L	.	N	.	R	F	L	W	-	-	T	G	S	N	Y	F	.	I	V	C	T	.	C	I	S	V	F	.	L	L	R	.	.	.	.	S	N	F	L	.	L
Bison bison T2R12		Q	Y	-	N	K	N	L	L	.	N	.	R	F	L	W	-	-	T	G	S	N	Y	F	.	I	V	C	T	.	C	I	S	V	F	.	L	L	R	.	.	.	.	S	N	F	L	.	L
Bubalus		Q	Y	-	N	K	N	L	L	.	N	.	E	F	L	W	-	-	T	G	S	S	Y	F	F	.	A	C	T	.	C	I	S	V	F	.	L	L	R	.	.	.	.	S	N	F	L	.	L
Ovibos moschatus T2R12		Q	Y	-	N	K	N	L	L	.	N	.	G	F	L	W	-	-	T	G	S	N	Y	F	.	I	A	C	T	.	C	I	S	V	F	.	F	L	R	.	.	.	.	S	N	F	L	.	L
Rupicapra rupicapra T2R12		Q	Y	-	N	K	N	L	L	.	N	.	G	F	L	W	-	-	T	G	S	N	Y	F	.	I	A	C	T	.	C	I	S	V	F	.	L	L	R	.	.	.	.	S	N	F	L	.	L
Capra hircus T2R12		Q	Y	-	N	K	N	L	L	.	N	.	G	F	L	W	-	-	T	G	S	N	Y	F	.	I	A	C	T	.	C	I	S	V	F	.	L	L	R	.	.	.	.	S	N	F	L	.	L
Ovis aries T2R12		Q	Y	-	N	K	N	L	L	.	N	.	G	F	L	W	-	-	T	G	S	N	Y	F	.	I	A	C	T	.	C	I	S	V	F	.	L	L	R	.	.	.	.	S	N	F	L	.	L
Ovis ammon musimon T2R12		Q	Y	-	N	K	N	L	L	.	N	.	G	F	L	W	-	-	T	G	S	N	Y	F	.	I	A	C	T	.	C	I	S	V	F	.	L	L	R	.	.	.	.	S	N	F	L	.	L
Oryctolagus cuniculus T2R3		H	D	-	.	G	I	M	M	K	V	I	D	I	F	W	-	-	T	.	T	N	H	L	.	I	.	L	A	.	C	.	G	V	.	.	.	L	.	.	.	S	.	S	H	A	A	.	L
Pan troglodytess T2R3		H	D	-	.	G	I	I	M	Q	I	I	D	V	S	W	-	-	T	.	T	N	H	L	.	I	.	L	A	.	C	.	G	V	.	.	.	L	.	.	.	S	.	S	H	P	T	.	L
Homo sapiens T2R3		H	D	-	.	G	I	I	M	Q	I	I	D	V	S	W	-	-	T	.	T	N	H	L	.	I	.	L	A	.	C	.	G	V	.	.	.	L	.	.	.	S	.	S	H	P	T	.	L
Canis lupus T2R3		H	D	-	E	G	T	.	M	E	I	I	D	I	F	W	-	-	T	.	T	N	H	L	.	I	.	L	A	.	C	.	S	V	.	.	.	L	.	.	.	S	.	S	H	P	T	.	L
Equus caballus T2R3		R	E	-	E	R	I	.	M	Q	I	I	Y	V	S	W	-	-	T	.	T	N	H	L	.	I	.	L	A	.	C	.	S	V	.	.	.	L	.	.	.	S	.	S	H	P	T	.	L
Sus scrofa T2R3		H	D	-	E	G	I	.	M	Q	I	I	D	I	S	W	-	-	T	.	T	N	H	L	.	I	.	L	A	.	C	.	S	V	F	.	.	L	.	V	.	S	.	S	H	P	T	.	L
Bison bonasus T2R3		H	D	-	E	G	I	I	M	Q	I	I	D	V	F	W	-	-	T	.	T	N	H	L	N	I	.	L	T	.	C	.	S	V	F	.	.	L	.	V	.	S	.	S	H	P	M	.	L
Bos taurus T2R3		H	D	-	E	G	I	I	M	Q	I	I	D	V	F	W	-	-	T	.	T	N	H	L	N	I	.	L	T	.	C	.	S	V	F	.	.	L	.	V	.	S	.	S	H	P	M	.	L
Ovibos moschatus T2R3		H	D	-	E	G	I	I	M	Q	I	I	D	V	F	W	-	-	T	.	T	N	H	L	.	I	.	L	T	.	C	V	S	V	.	.	.	L	.	V	.	S	.	S	H	P	M	.	L
Rupicapra rupicapra T2R3		H	D	-	E	G	I	I	M	Q	I	I	D	V	F	W	-	-	T	.	T	N	H	L	.	I	.	L	T	.	C	V	S	V	F	.	.	L	.	V	.	S	.	S	H	P	M	.	L
Capra hircus T2R3		H	D	-	E	G	I	I	M	Q	I	I	D	V	F	W	-	-	T	.	T	N	H	L	.	I	.	L	T	.	C	V	S	V	F	.	.	L	.	V	.	S	.	S	H	P	M	.	L
Ovis aries T2R3		H	D	-	E	G	I	I	M	Q	I	I	D	V	F	W	-	-	T	.	T	N	H	L	.	I	.	L	T	.	C	V	S	V	F	.	.	L	.	V	.	S	.	S	H	P	M	.	L
Ovis ammon musimon T2R3		H	D	-	E	G	I	I	M	Q	I	I	D	V	F	W	-	-	T	.	T	N	H	L	.	I	.	L	T	.	C	V	S	V	F	.	.	L	.	V	.	S	.	S	H	P	M	.	L
Dama dama T2R3		H	D	-	E	G	I	L	M	Q	I	I	D	V	F	W	-	-	T	.	T	N	H	L	.	I	.	L	A	.	C	.	.	V	F	.	.	L	.	V	.	S	.	S	H	P	A	.	L
Rangifer tarandus T2R3		H	D	-	E	G	I	L	M	Q	I	I	D	V	F	W	-	-	T	.	T	N	H	L	.	I	.	L	A	.	C	.	.	V	F	.	.	L	.	V	.	S	.	S	H	P	T	.	L
Odocoileus virginianus T2R3		H	D	-	E	G	I	L	M	Q	I	I	D	V	F	W	-	-	T	.	T	N	H	L	.	I	.	L	A	.	C	.	.	V	F	.	.	L	.	V	.	S	.	S	H	P	T	.	L
Mus musculus TAS2R130		Y	N	-	R	G	K	E	M	R	T	V	D	F	F	W	-	-	T	L	T	N	H	L	.	.	.	.	A	.	C	.	S	.	F	.	L	F	.	.	.	.	.	F	H	P	L	.	L
Homo sapiens T2R7		Y	A	-	T	G	K	E	M	R	I	I	D	F	F	W	-	-	T	L	T	N	H	L	.	I	.	.	A	.	C	.	S	.	Y	.	F	F	.	.	G	.	.	F	H	P	L	.	L
Pan troglodytes T2R7		Y	A	-	T	G	K	E	M	R	I	I	D	F	F	W	-	-	T	L	T	N	H	L	.	I	.	.	A	.	C	.	S	.	Y	.	L	F	R	.	.	.	.	F	H	P	L	.	L
Oryctolagus cuniculus T2R7		Y	A	-	T	G	K	E	M	R	I	I	D	F	F	W	-	-	T	L	T	N	H	L	N	.	.	.	A	A	C	.	S	.	F	.	F	L	.	.	.	.	.	F	H	P	L	.	L
Canis lupus T2R7		Y	A	-	T	G	K	Q	M	R	I	I	D	F	F	W	-	-	T	L	T	N	H	L	.	.	.	.	A	.	C	.	S	.	F	.	F	L	.	.	.	.	.	F	H	P	L	.	L
Mus musculus T2R107		L	T	-	.	G	N	I	T	E	Y	I	T	Y	I	W	-	-	V	.	.	N	H	L	.	.	.	.	.	.	N	.	.	.	.	.	F	L	.	.	.	.	.	S	N	.	.	.	L
Rupicapra rupicapra T2R10		Y	L	-	.	G	N	L	.	Q	N	I	A	H	L	W	-	-	I	I	M	N	Q	S	.	I	.	.	A	.	S	.	S	.	F	.	F	L	.	.	.	.	Y	S	H	C	I	.	L
Ovis ammon musimon T2R10		Y	L	-	.	G	N	L	.	Q	N	I	A	H	F	W	-	-	I	I	M	N	Q	S	.	I	.	.	A	.	S	.	.	.	F	.	F	L	.	.	.	.	Y	S	H	C	I	.	L
Ovis aries T2R10		Y	L	-	.	G	N	L	.	Q	N	I	A	H	F	W	-	-	I	I	M	N	Q	S	.	I	.	.	A	.	S	.	.	.	F	.	F	L	.	.	.	.	Y	S	H	C	I	.	L
Capra hircus T2R10		Y	L	-	.	G	N	L	.	Q	N	I	A	H	F	W	-	-	I	I	M	N	Q	S	.	I	.	.	A	.	S	.	.	.	F	.	F	L	.	.	.	.	Y	S	H	C	I	.	L
Bison bonasus T2R10		Y	L	-	.	G	N	I	.	Q	Y	I	V	Y	L	R	-	-	I	I	M	N	Q	S	.	I	.	.	A	.	S	.	S	.	F	.	F	L	.	.	.	S	Y	S	H	C	I	.	L
Bos taurus T2R10B		Y	L	-	F	G	N	I	.	Q	Y	I	V	Y	L	R	-	-	I	I	M	N	Q	S	.	T	.	.	A	.	S	.	S	.	F	.	F	L	.	.	.	.	Y	S	H	C	I	.	L
Bubalus bubalis T2R10 like		Y	L	-	.	G	N	I	.	Q	Y	I	V	H	L	W	-	-	I	I	M	N	Q	S	.	I	.	.	A	.	S	.	S	.	F	.	F	L	.	.	.	.	Y	S	H	C	I	.	L
Cervus canadensis T2R10		Y	L	-	.	G	N	L	I	Q	Y	I	A	H	L	W	-	-	I	I	M	N	Q	S	.	.	.	.	A	.	S	.	S	.	F	.	F	L	.	.	.	.	Y	S	H	C	I	.	L
Rangifer tarandus T2R10		-	-	-	-	-	-	-	-	-	-	-	-	-	-	-	-	-	-	-	-	-	-	-	-	-	-	-	-	-	-	-	-	-	-	-	-	-	-	-	-	-	-	-	-	-	-	-	L
Cervus elaphus T2R10		Y	L	-	.	G	N	L	I	Q	Y	I	A	H	L	W	-	-	I	I	M	N	Q	S	.	.	.	.	A	.	S	.	S	.	F	.	F	L	.	.	.	.	Y	S	H	C	I	.	L
Homo sapiens T2R10		Y	A	-	.	G	N	L	I	E	Y	I	S	Y	F	W	-	-	V	I	G	N	Q	S	.	M	.	.	A	.	S	.	S	.	F	.	F	L	.	.	.	.	.	S	N	Y	I	.	L
Pan troglodytes T2R10		Y	A	-	.	S	N	L	I	E	Y	I	S	Y	F	W	-	-	V	I	G	N	Q	S	.	M	.	.	A	.	S	.	S	.	F	.	F	L	.	.	.	.	.	S	N	Y	I	.	L
Sus scrofa T2R10 like		Y	I	-	.	G	K	L	T	E	Y	I	S	Y	S	W	-	-	V	I	V	N	H	S	.	I	.	.	A	.	S	.	S	.	F	.	F	L	.	.	.	.	.	S	H	H	I	.	L
Canis lupus T2R10		Y	S	-	.	G	N	L	I	D	Y	I	S	Y	L	W	-	-	V	I	I	N	Q	S	.	I	.	.	A	.	S	.	S	.	F	.	F	L	.	.	.	.	.	S	H	H	I	.	L
Mus musculus T2R131		Y	Y	-	.	Y	R	L	V	K	C	S	D	I	F	W	-	-	V	I	T	.	Q	L	.	T	.	L	A	.	C	.	S	.	F	.	L	F	.	V	.	H	I	S	H	P	L	.	L
Canis lupus T2R67		Y	A	-	I	D	K	L	A	K	.	I	S	V	F	W	-	-	T	L	S	N	H	L	T	T	.	I	.	.	C	.	.	V	F	.	F	F	.	.	.	.	.	S	H	P	C	.	T
Odocoileus virginianus T2R67		Y	A	-	I	D	K	L	T	K	V	V	S	I	F	W	-	-	T	L	S	N	H	L	A	T	.	.	A	.	C	.	S	V	F	.	F	F	.	V	G	S	.	F	H	R	C	.	T
Alces alces T2R67		Y	A	-	I	D	K	L	T	K	V	V	N	I	F	W	-	-	I	L	S	N	H	L	A	T	.	.	A	.	C	.	S	V	F	.	F	F	.	V	.	.	.	S	H	G	C	.	T
Bubalus bubalis T2R12 like		Y	A	-	I	D	K	L	T	K	V	V	S	I	F	W	-	-	I	L	S	N	H	L	A	T	.	.	A	.	C	.	S	V	F	.	F	F	.	V	.	.	L	S	H	P	C	.	T
Cervus canadensis T2R67		Y	A	-	I	D	K	L	T	K	V	V	N	I	F	W	-	-	I	L	S	N	H	L	A	T	.	.	A	.	C	.	S	V	F	.	F	F	.	V	.	.	.	S	H	P	C	.	T
Capra hircus T2R67		Y	A	-	I	D	K	L	T	K	I	V	N	S	F	W	-	-	I	L	S	N	H	L	A	T	.	.	A	.	C	.	S	V	F	.	F	F	.	V	.	.	.	S	H	P	C	.	T
Ovis aries T2R67		Y	A	-	I	D	K	L	T	K	V	V	N	S	F	W	-	-	I	L	S	N	H	L	A	T	.	.	A	.	C	.	S	V	F	.	F	F	.	V	.	.	.	S	H	P	C	.	T
Ovis ammon musimon T2R67		Y	A	-	I	D	K	L	T	K	V	V	N	S	F	W	-	-	I	L	S	N	H	L	A	T	.	.	A	.	C	.	S	V	F	.	F	F	.	V	.	.	.	S	H	P	C	.	T
Ovibos moschatus T2R67		Y	A	-	I	D	K	L	T	K	V	V	N	S	F	W	-	-	I	L	S	N	H	L	A	T	.	.	A	.	C	.	S	V	F	.	F	F	.	V	.	.	.	S	H	P	C	.	T
Bison bison T2R67		Y	A	-	I	D	K	L	T	K	V	I	N	S	F	W	-	-	I	L	S	N	H	L	A	T	.	.	A	.	C	.	S	V	F	.	F	F	.	V	.	.	L	S	H	P	C	.	T
Bos taurus T2R67		Y	A	-	I	D	K	L	T	K	V	V	S	S	F	W	-	-	I	L	S	N	H	L	A	T	.	.	A	.	C	.	S	V	F	.	F	F	.	V	.	.	.	S	H	P	C	.	T
Oryctolagus cuniculus T2R4		-	E	T	L	P	F	S	N	F	V	-	S	R	R	N	G	T	M	-	-	-	-	-	-	-	-	-	-	-	-	F	G	T	S	E	D	I	S	-	-	-	-	-	-	-	-	S	L
Sus scrofa T2R4		-	Q	V	A	.	L	P	E	S	.	-	.	G	.	.	.	.	V	-	-	-	-	-	-	-	-	-	-	-	-	.	D	I	N	.	G	.	L	-	-	-	-	-	-	-	-	.	.
Bison bonasus T2R4		-	Q	L	A	.	S	L	E	.	.	-	T	M	.	.	.	.	V	-	-	-	-	-	-	-	-	-	-	-	-	.	D	I	N	.	G	L	L	-	-	-	-	-	-	-	-	.	.
Rangifer tarandus T2R4		-	Q	L	A	.	S	L	E	.	.	-	T	V	.	.	.	.	V	-	-	-	-	-	-	-	-	-	-	-	-	.	D	I	N	.	G	L	L	-	-	-	-	-	-	-	-	.	.
Ovibos moschatus T2R4		-	Q	L	A	.	R	L	E	.	.	-	T	V	.	.	.	.	V	-	-	-	-	-	-	-	-	-	-	-	-	.	D	I	N	.	G	L	L	-	-	-	-	-	-	-	-	.	.
Ovis aries T2R4		-	Q	L	A	.	R	L	E	.	.	-	T	V	.	.	.	.	V	-	-	-	-	-	-	-	-	-	-	-	-	.	D	I	N	.	G	L	L	-	-	-	-	-	-	-	-	.	.
Capra hircus T2R4		-	Q	L	A	.	R	L	E	.	.	-	T	V	.	.	.	.	V	-	-	-	-	-	-	-	-	-	-	-	-	.	D	I	N	.	G	L	L	-	-	-	-	-	-	-	-	.	.
Rupicapra rupicapra T2R4		-	Q	L	A	.	R	L	E	.	.	-	T	V	.	.	.	.	V	-	-	-	-	-	-	-	-	-	-	-	-	.	D	I	N	.	G	L	L	-	-	-	-	-	-	-	-	.	.
Bubalus bubalis T2R4		-	K	L	A	.	S	L	E	.	.	-	T	M	.	.	.	.	V	-	-	-	-	-	-	-	-	-	-	-	-	.	D	I	N	.	G	L	L	-	-	-	-	-	-	-	-	.	.
Bison bison T2R4		-	Q	L	A	.	S	L	E	.	.	-	T	M	.	.	.	.	V	-	-	-	-	-	-	-	-	-	-	-	-	.	D	I	N	.	G	L	L	-	-	-	-	-	-	-	-	.	.
Bos taurus T2R4		-	Q	L	A	.	S	L	E	.	.	-	T	M	.	.	.	.	V	-	-	-	-	-	-	-	-	-	-	-	-	.	D	I	N	.	G	L	L	-	-	-	-	-	-	-	-	.	.
Homo sapiens T2R4		-	Q	A	S	.	.	P	E	L	.	-	T	T	.	.	N	.	S	-	-	-	-	-	-	-	-	-	-	-	-	.	N	I	.	.	G	.	L	-	-	-	-	-	-	-	-	.	.
Pan troglodytes T2R4		-	Q	A	S	.	.	P	E	L	.	-	T	T	.	.	N	.	S	-	-	-	-	-	-	-	-	-	-	-	-	.	N	I	N	.	G	.	L	-	-	-	-	-	-	-	-	.	.
Equus caballus T2R4		-	Q	.	S	.	V	P	E	.	.	-	T	G	.	.	S	.	V	-	-	-	-	-	-	-	-	-	-	-	-	.	N	I	N	.	G	V	L	-	-	-	-	-	-	-	-	F	.
Canis lupus T2R4		-	Q	.	S	S	L	P	E	.	.	-	T	Q	.	.	.	.	G	-	-	-	-	-	-	-	-	-	-	-	-	C	.	I	H	G	S	V	L	-	-	-	-	-	-	-	-	.	.
Canis lupus T2R16		G	I	L	K	Q	M	I	A	S	K	S	.	Q	G	.	S	.	W	-	-	-	-	-	-	-	-	-	-	-	A	E	R	V	Q	A	F	Y	R	-	-	-	-	-	-	-	S	F	H
Sus scrofa T2R16 like		H	I	K	I	Q	L	N	S	M	R	H	F	S	.	.	S	.	V	-	-	-	-	-	-	-	-	-	-	-	T	E	R	L	E	T	F	L	Q	-	-	-	-	-	-	-	-	Q	Y
Ovibos moschatus T2R16		Y	I	I	I	Q	.	I	S	M	K	D	F	P	.	.	S	.	.	-	-	-	-	-	-	-	-	-	-	-	L	E	R	L	E	A	F	L	W	-	-	-	-	-	-	-	D	F	S
Rupicapra rupicapra T2R16		Y	I	I	I	Q	.	I	S	M	K	D	F	P	.	.	S	.	.	-	-	-	-	-	-	-	-	-	-	-	L	E	R	L	E	A	F	L	W	-	-	-	-	-	-	-	D	F	S
Ovis ammon musimon T2R16		Y	I	I	I	Q	.	I	S	M	K	D	F	P	.	.	S	.	.	-	-	-	-	-	-	-	-	-	-	-	L	E	R	L	E	A	F	L	W	-	-	-	-	-	-	-	D	F	S
Ovis aries T2R16		Y	I	I	I	Q	.	I	S	M	K	D	F	P	.	.	S	.	.	-	-	-	-	-	-	-	-	-	-	-	L	E	R	L	E	A	F	L	W	-	-	-	-	-	-	-	D	F	S
Capra hircus T2R16		Y	I	I	I	Q	.	I	S	M	K	D	F	P	.	.	S	.	.	-	-	-	-	-	-	-	-	-	-	-	L	E	R	L	E	A	F	L	W	-	-	-	-	-	-	-	D	F	S
Odocoileus virginianus T2R16		Y	I	N	I	Q	.	I	S	M	K	H	F	P	.	.	S	.	.	-	-	-	-	-	-	-	-	-	-	-	L	E	R	L	Q	A	F	L	W	-	-	-	-	-	-	-	D	F	S
Cervus elaphus T2R16		Y	I	N	I	Q	.	I	S	M	K	L	F	A	.	.	S	.	.	-	-	-	-	-	-	-	-	-	-	-	L	E	R	L	E	A	F	L	W	-	-	-	-	-	-	-	D	F	S
Cervus canadensis T2R16		Y	I	N	I	Q	.	I	S	M	K	L	F	A	.	.	S	.	.	-	-	-	-	-	-	-	-	-	-	-	L	E	R	L	E	A	F	L	W	-	-	-	-	-	-	-	D	F	S
Bubalus bubalis T2R16		Y	I	D	I	Q	.	I	S	M	K	H	F	P	.	.	S	.	.	-	-	-	-	-	-	-	-	-	-	-	L	E	R	L	E	A	F	L	W	-	-	-	-	-	-	-	D	F	T
Bison bonasus T2R16		Y	I	D	I	Q	.	I	A	M	K	H	F	P	.	.	S	.	.	-	-	-	-	-	-	-	-	-	-	-	L	E	R	L	E	A	F	L	W	-	-	-	-	-	-	-	D	F	S
Bos taurus T2R16		Y	I	D	I	Q	.	I	A	M	K	H	F	P	.	.	S	.	.	-	-	-	-	-	-	-	-	-	-	-	L	E	R	L	E	A	F	L	W	-	-	-	-	-	-	-	D	F	S
Oryctolagus cuniculus T2R16		Y	I	R	V	R	L	I	T	L	Q	Q	L	P	.	.	N	.	E	-	-	-	-	-	-	-	-	-	-	-	I	E	K	L	H	V	F	E	Q	-	-	-	-	-	-	-	Y	L	T
Homo sapiens T2R16		Y	I	Q	I	Q	L	L	T	M	E	H	L	P	.	.	S	.	V	-	-	-	-	-	-	-	-	-	-	-	T	D	K	L	E	N	F	H	Q	-	-	-	-	-	-	-	-	Y	Q
Pan troglodytes T2R16		Y	I	Q	I	Q	L	L	T	M	E	H	L	P	.	.	S	.	V	-	-	-	-	-	-	-	-	-	-	-	T	D	K	L	E	K	F	H	Q	-	-	-	-	-	-	-	-	Y	Q
Mus musculus T2R103		T	D	R	.	Q	V	N	T	L	Q	N	C	S	T	S	N	.	L	-	-	-	-	-	-	-	-	-	-	-	-	-	-	K	D	Y	G	L	F	-	-	-	-	-	-	-	L	F	I
Mus musculus T2R118		-	N	A	P	E	N	I	L	I	T	E	Y	N	V	S	M	S	Y	-	-	-	-	-	-	-	-	-	-	-	S	L	I	L	N	N	T	Q	L	-	-	-	-	-	-	-	-	.	M
Mus musculus T2R105		-	D	Q	F	S	I	D	V	-	-	-	Y	E	G	.	T	S	Y	N	L	G	D	S	T	P	F	P	T	I	S	L	F	I	N	S	S	K	V	F	V	I	T	N	S	S	H	I	F
Homo sapiens T2R13		-	I	K	D	W	L	D	R	-	-	-	Y	E	.	.	T	.	W	-	-	-	-	-	-	-	-	-	-	-	N	.	S	M	.	D	F	E	T	-	-	-	-	-	-	-	F	.	V
Pan troglodytes T2R13		-	I	K	D	W	L	D	R	-	-	-	Y	E	.	.	T	.	W	-	-	-	-	-	-	-	-	-	-	-	N	.	S	M	.	D	F	E	T	-	-	-	-	-	-	-	F	.	V
Bos taurus T2R13		-	I	N	I	K	I	H	P	-	-	-	Y	E	.	.	M	.	L	-	-	-	-	-	-	-	-	-	-	-	N	S	K	R	H	D	T	E	T	-	-	-	-	-	-	-	F	.	K
Cervus canadensis T2R13		-	I	N	I	K	I	H	Q	-	-	-	Y	E	.	.	M	.	L	-	-	-	-	-	-	-	-	-	-	-	N	S	K	K	.	D	T	E	T	-	-	-	-	-	-	-	V	.	K
Dama dama T2R13		-	I	N	I	K	I	H	Q	-	-	-	Y	E	.	.	M	.	L	-	-	-	-	-	-	-	-	-	-	-	N	S	K	K	.	D	T	E	T	-	-	-	-	-	-	-	V	.	K
Cervus elaphus T2R13		-	I	N	I	K	I	H	Q	-	-	-	Y	E	.	.	M	.	L	-	-	-	-	-	-	-	-	-	-	-	N	S	K	K	.	D	T	E	T	-	-	-	-	-	-	-	V	.	K
Rangifer tarandus T2R13		-	I	N	I	K	I	H	P	-	-	-	Y	E	.	.	M	.	L	-	-	-	-	-	-	-	-	-	-	-	N	S	K	N	.	D	T	E	T	-	-	-	-	-	-	-	S	.	K
Alces alces T2R13		-	I	N	I	K	I	H	P	-	-	-	Y	E	.	.	M	.	L	-	-	-	-	-	-	-	-	-	-	-	N	S	K	N	.	D	T	E	T	-	-	-	-	-	-	-	F	.	K
Equus caballus T2R7 like		-	V	R	S	L	I	K	Y	Q	.	N	A	E	.	.	F	.	C	-	-	-	-	-	-	-	-	-	-	-	N	.	I	E	R	K	Y	D	L	-	-	-	-	-	-	-	L	T	P
Sus scrofa T2R7 like		-	V	K	I	L	L	K	.	Q	I	D	A	E	N	.	V	.	L	-	-	-	-	-	-	-	-	-	-	-	Y	.	S	E	R	K	H	.	L	-	-	-	-	-	-	-	-	T	S
Dama dama T2R12		-	V	E	I	L	L	Q	.	Q	.	N	.	E	K	.	V	.	L	-	-	-	-	-	-	-	-	-	-	-	H	.	L	M	I	K	Y	N	L	-	-	-	-	-	-	-	-	-	-
Odocoileus virginianus T2R12		-	V	E	I	L	L	Q	.	Q	.	N	.	E	K	.	V	.	L	-	-	-	-	-	-	-	-	-	-	-	D	I	L	M	I	K	Y	S	L	-	-	-	-	-	-	-	-	-	-
Bos taurus T2R12		-	V	E	S	R	L	Q	.	Q	.	N	.	E	N	.	V	.	L	-	-	-	-	-	-	-	-	-	-	-	D	.	L	M	I	K	Y	D	L	-	-	-	-	-	-	-	-	-	-
Bison bonasus T2R12		-	V	E	S	R	L	Q	.	Q	.	N	.	E	N	.	V	.	L	-	-	-	-	-	-	-	-	-	-	-	D	.	L	M	I	K	Y	D	L	-	-	-	-	-	-	-	-	-	-
Bison bison T2R12		-	V	E	S	R	L	Q	.	Q	.	N	.	E	N	.	V	.	L	-	-	-	-	-	-	-	-	-	-	-	D	.	L	M	I	K	Y	D	L	-	-	-	-	-	-	-	-	-	-
Bubalus		-	V	E	I	L	S	Q	.	Q	.	N	.	K	K	.	M	.	L	-	-	-	-	-	-	-	-	-	-	-	H	.	L	M	I	K	Y	N	L	-	-	-	-	-	-	-	-	-	-
Ovibos moschatus T2R12		-	V	E	I	L	.	Q	.	Q	.	N	.	K	.	.	V	.	L	-	-	-	-	-	-	-	-	-	-	-	D	.	L	M	I	K	Y	D	L	-	-	-	-	-	-	-	-	-	-
Rupicapra rupicapra T2R12		-	V	E	I	L	.	Q	.	Q	.	N	.	K	K	.	V	.	L	-	-	-	-	-	-	-	-	-	-	-	D	.	L	M	I	K	Y	D	L	-	-	-	-	-	-	-	-	-	-
Capra hircus T2R12		-	V	E	I	L	.	Q	.	Q	.	N	.	K	K	.	V	.	L	-	-	-	-	-	-	-	-	-	-	-	D	.	L	M	I	R	Y	D	L	-	-	-	-	-	-	-	-	-	-
Ovis aries T2R12		-	V	E	I	L	.	Q	.	Q	.	N	.	K	K	.	V	.	L	-	-	-	-	-	-	-	-	-	-	-	D	.	L	M	I	R	Y	D	L	-	-	-	-	-	-	-	-	-	-
Ovis ammon musimon T2R12		-	V	E	I	L	.	Q	.	Q	.	N	.	K	K	.	V	.	L	-	-	-	-	-	-	-	-	-	-	-	D	.	L	M	I	R	Y	D	L	-	-	-	-	-	-	-	-	-	-
Oryctolagus cuniculus T2R3		-	K	I	H	S	V	L	E	E	A	G	D	S	E	.	A	.	E	-	-	-	-	-	-	-	-	-	-	-	L	T	R	K	K	K	G	E	Y	-	-	-	-	-	-	-	E	L	M
Pan troglodytess T2R3		-	K	L	Y	S	V	F	R	G	I	E	A	T	.	.	V	.	E	-	-	-	-	-	-	-	-	-	-	-	H	.	R	K	K	R	S	E	Y	-	-	-	-	-	-	-	Y	L	I
Homo sapiens T2R3		-	K	L	Y	S	V	F	R	G	I	E	A	T	.	.	V	.	E	-	-	-	-	-	-	-	-	-	-	-	H	.	R	K	K	R	S	E	Y	-	-	-	-	-	-	-	Y	L	I
Canis lupus T2R3		-	K	I	Y	S	I	L	S	G	I	A	G	T	G	.	V	.	E	-	-	-	-	-	-	-	-	-	-	-	H	.	R	K	K	R	N	D	Y	-	-	-	-	-	-	-	K	V	A
Equus caballus T2R3		-	K	I	Y	S	V	F	R	G	I	N	G	T	.	.	V	.	E	-	-	-	-	-	-	-	-	-	-	-	H	.	K	-	K	R	N	E	Y	-	-	-	-	-	-	-	G	L	I
Sus scrofa T2R3		-	K	I	Y	F	A	L	S	G	I	G	G	S	G	.	V	.	E	-	-	-	-	-	-	-	-	-	-	-	L	V	R	K	K	R	.	E	Y	-	-	-	-	-	-	-	K	L	I
Bison bonasus T2R3		-	K	I	Y	S	V	L	G	G	I	D	R	T	G	.	M	.	E	-	-	-	-	-	-	-	-	-	-	-	L	.	R	K	K	.	K	E	Y	-	-	-	-	-	-	-	K	L	I
Bos taurus T2R3		-	K	I	Y	S	V	L	G	G	I	D	R	T	G	.	M	.	E	-	-	-	-	-	-	-	-	-	-	-	L	.	R	K	K	.	K	E	Y	-	-	-	-	-	-	-	K	L	I
Ovibos moschatus T2R3		-	K	I	Y	S	V	L	G	G	I	D	R	T	G	.	M	.	E	-	-	-	-	-	-	-	-	-	-	-	L	.	R	R	K	.	K	E	Y	-	-	-	-	-	-	-	K	L	I
Rupicapra rupicapra T2R3		-	K	I	Y	S	V	L	G	G	I	D	R	T	.	.	M	.	E	-	-	-	-	-	-	-	-	-	-	-	L	.	R	R	K	.	K	E	Y	-	-	-	-	-	-	-	K	L	I
Capra hircus T2R3		-	K	I	Y	S	V	L	G	G	I	D	R	T	.	.	M	.	E	-	-	-	-	-	-	-	-	-	-	-	L	.	R	R	K	.	K	E	Y	-	-	-	-	-	-	-	K	L	I
Ovis aries T2R3		-	K	I	Y	S	V	L	G	G	I	D	R	T	G	.	M	.	E	-	-	-	-	-	-	-	-	-	-	-	L	.	R	R	K	.	K	E	Y	-	-	-	-	-	-	-	K	L	I
Ovis ammon musimon T2R3		-	K	I	Y	S	V	L	G	G	I	D	R	T	G	.	M	.	E	-	-	-	-	-	-	-	-	-	-	-	L	.	R	R	K	.	K	E	Y	-	-	-	-	-	-	-	K	L	I
Dama dama T2R3		-	K	M	Y	S	V	L	S	G	I	D	K	T	G	.	V	.	E	-	-	-	-	-	-	-	-	-	-	-	L	.	R	K	K	.	K	E	Y	-	-	-	-	-	-	-	K	L	I
Rangifer tarandus T2R3		-	K	M	Y	S	V	L	G	G	I	D	E	T	E	.	M	.	E	-	-	-	-	-	-	-	-	-	-	-	L	.	R	K	K	.	K	E	Y	-	-	-	-	-	-	-	K	L	I
Odocoileus virginianus T2R3		-	K	M	Y	S	V	L	G	G	I	D	E	T	G	.	M	.	E	-	-	-	-	-	-	-	-	-	-	-	L	.	R	K	K	.	K	E	Y	-	-	-	-	-	-	-	K	L	I
Mus musculus TAS2R130		S	D	D	F	R	R	C	V	K	T	K	E	.	I	.	S	.	L	-	-	-	-	-	-	-	-	-	-	-	R	C	K	V	N	K	A	G	H	-	-	-	-	-	-	-	A	.	V
Homo sapiens T2R7		N	A	D	F	R	.	C	V	K	A	K	R	K	T	.	L	.	W	-	-	-	-	-	-	-	-	-	-	-	S	C	R	V	N	K	T	Q	H	-	-	-	-	-	-	-	A	.	T
Pan troglodytes T2R7		N	A	D	F	R	.	C	V	K	A	K	R	K	T	.	L	.	W	-	-	-	-	-	-	-	-	-	-	-	S	C	R	V	N	K	T	Q	H	-	-	-	-	-	-	-	A	.	T
Oryctolagus cuniculus T2R7		N	D	D	F	R	R	C	V	K	T	K	K	K	T	.	I	.	L	-	-	-	-	-	-	-	-	-	-	-	R	C	R	V	Q	K	A	G	Y	-	-	-	-	-	-	-	A	.	T
Canis lupus T2R7		N	D	D	F	R	C	C	V	R	T	K	K	K	T	.	L	.	V	-	-	-	-	-	-	-	-	-	-	-	R	C	R	V	K	K	A	K	Y	-	-	-	-	-	-	-	S	.	I
Mus musculus T2R107		-	M	.	K	I	L	Q	.	S	K	M	H	Q	.	.	T	S	W	-	-	-	-	-	-	-	-	-	-	-	V	H	Q	R	K	N	Y	F	L	-	-	-	-	-	-	-	-	I	N
Rupicapra rupicapra T2R10		-	I	A	K	.	S	I	.	D	I	M	K	N	.	S	S	.	W	-	-	-	-	-	-	-	-	-	-	-	L	I	A	M	H	K	R	E	Y	-	-	-	-	-	-	-	L	T	N
Ovis ammon musimon T2R10		-	I	A	K	.	S	I	.	D	I	M	K	N	.	S	S	.	W	-	-	-	-	-	-	-	-	-	-	-	L	I	A	L	H	K	R	E	Y	-	-	-	-	-	-	-	L	T	N
Ovis aries T2R10		-	I	A	K	.	S	I	.	D	I	M	K	N	.	S	S	.	W	-	-	-	-	-	-	-	-	-	-	-	L	I	A	L	H	K	R	E	Y	-	-	-	-	-	-	-	L	T	N
Capra hircus T2R10		-	I	A	K	.	S	I	.	D	I	M	K	N	.	S	S	.	W	-	-	-	-	-	-	-	-	-	-	-	L	I	A	L	H	K	R	E	Y	-	-	-	-	-	-	-	L	T	N
Bison bonasus T2R10		-	I	A	K	.	S	T	.	N	I	M	K	N	.	S	T	.	W	-	-	-	-	-	-	-	-	-	-	-	L	I	T	M	H	.	S	E	Y	-	-	-	-	-	-	-	L	T	N
Bos taurus T2R10B		-	I	A	K	.	S	T	.	N	I	M	K	N	.	S	T	.	W	-	-	-	-	-	-	-	-	-	-	-	L	I	T	M	H	K	S	E	Y	-	-	-	-	-	-	-	L	T	N
Bubalus bubalis T2R10 like		-	I	A	K	.	S	T	.	N	I	M	K	N	.	S	T	.	W	-	-	-	-	-	-	-	-	-	-	-	L	I	T	M	H	K	S	E	Y	-	-	-	-	-	-	-	L	T	N
Cervus canadensis T2R10		-	I	A	K	.	I	I	.	N	I	M	K	N	.	S	T	.	W	-	-	-	-	-	-	-	-	-	-	-	L	I	S	M	H	K	S	E	Y	-	-	-	-	-	-	-	L	T	N
Rangifer tarandus T2R10		-	I	A	K	.	I	I	.	N	I	M	K	N	.	S	T	.	W	-	-	-	-	-	-	-	-	-	-	-	-	L	T	M	H	K	S	E	Y	-	-	-	-	-	-	-	L	T	N
Cervus elaphus T2R10		-	I	A	K	.	I	I	.	N	I	M	K	N	.	S	T	.	W	-	-	-	-	-	-	-	-	-	-	-	L	I	S	M	H	K	S	E	Y	-	-	-	-	-	-	-	L	T	N
Homo sapiens T2R10		-	Y	I	A	K	I	L	.	D	Y	K	T	K	N	D	T	V	W	-	-	-	-	-	-	-	-	-	-	-	D	L	N	M	Y	K	S	E	Y	-	-	-	-	-	-	-	F	I	K
Pan troglodytes T2R10		-	-	-	-	-	-	L	.	D	Y	K	M	K	N	D	T	V	W	-	-	-	-	-	-	-	-	-	-	-	D	L	N	M	Y	K	S	E	Y	-	-	-	-	-	-	-	F	I	K
Sus scrofa T2R10 like		-	-	-	-	-	I	.	D	S	K	K	K	N	G	S	S	F	W	-	-	-	-	-	-	-	-	-	-	-	P	L	N	M	H	K	L	E	Y	-	-	-	-	-	-	-	F	M	S
Canis lupus T2R10		-	I	V	K	I	I	N	D	N	R	M	K	S	.	.	T	.	W	-	-	-	-	-	-	-	-	-	-	-	Q	L	N	M	Q	K	S	E	F	-	-	-	-	-	-	-	F	T	K
Mus musculus T2R131		-	L	P	I	W	G	D	I	Y	.	T	L	K	N	.	L	.	L	-	-	-	-	-	-	-	-	-	-	-	F	S	.	.	I	K	T	T	A	-	-	-	-	-	-	-	F	Q	K
Canis lupus T2R67		-	T	N	F	W	V	N	L	Y	Q	R	H	E	.	.	S	I	W	-	-	-	-	-	-	-	-	-	-	-	S	L	D	V	.	K	T	L	Y	-	-	-	-	-	-	-	L	N	S
Odocoileus virginianus T2R67		-	N	S	V	G	I	.	G	Y	K	I	Y	A	K	.	S	.	W	-	-	-	-	-	-	-	-	-	-	-	P	S	D	V	.	.	T	H	Y	-	-	-	-	-	-	-	L	H	H
Alces alces T2R67		-	N	H	I	S	T	N	S	Y	K	I	Y	A	.	.	S	.	W	-	-	-	-	-	-	-	-	-	-	-	S	S	D	V	.	.	T	L	Y	-	-	-	-	-	-	-	L	H	H
Bubalus bubalis T2R12 like		-	S	H	I	S	T	N	S	Y	K	V	Y	T	.	.	S	.	W	-	-	-	-	-	-	-	-	-	-	-	S	S	D	I	.	.	T	H	Y	-	-	-	-	-	-	-	L	H	Q
Cervus canadensis T2R67		-	N	H	I	S	T	N	S	Y	K	I	Y	A	.	.	S	.	W	-	-	-	-	-	-	-	-	-	-	-	S	S	D	V	.	.	T	H	Y	-	-	-	-	-	-	-	L	H	H
Capra hircus T2R67		-	S	H	I	S	T	N	S	Y	K	I	Y	A	.	.	S	.	R	-	-	-	-	-	-	-	-	-	-	-	S	P	N	V	.	.	T	H	D	-	-	-	-	-	-	-	L	H	Q
Ovis aries T2R67		-	S	H	I	S	T	N	S	Y	K	I	Y	A	.	.	S	.	W	-	-	-	-	-	-	-	-	-	-	-	S	P	N	V	.	.	T	H	D	-	-	-	-	-	-	-	L	H	Q
Ovis ammon musimon T2R67		-	S	H	I	S	T	N	S	Y	K	I	Y	A	.	.	S	.	W	-	-	-	-	-	-	-	-	-	-	-	S	P	N	V	.	.	T	H	D	-	-	-	-	-	-	-	L	H	Q
Ovibos moschatus T2R67		-	S	H	I	S	T	N	S	Y	K	I	Y	A	.	.	S	.	W	-	-	-	-	-	-	-	-	-	-	-	S	P	D	V	.	.	T	H	Y	-	-	-	-	-	-	-	L	H	Q
Bison bison T2R67		-	S	H	I	S	T	N	S	Y	K	I	Y	A	.	.	S	.	W	-	-	-	-	-	-	-	-	-	-	-	S	S	D	V	.	.	T	H	Y	-	-	-	-	-	-	-	L	H	Q
Bos taurus T2R67		-	S	H	I	L	T	N	S	Y	K	I	Y	V	.	.	S	.	W	-	-	-	-	-	-	-	-	-	-	-	S	S	D	V	.	.	T	H	Y	-	-	-	-	-	-	-	L	H	Q
Oryctolagus cuniculus T2R4		K	K	M	Q	G	N	A	T	G	L	W	S	P	Q	T	E	A	H	V	G	A	M	K	L	M	I	C	F	L	V	L	Y	I	P	Y	S	V	T	S	L	I	C	F	L	-	-	P	Y
Sus scrofa T2R4		Q	R	.	H	R	.	.	.	V	.	.	N	.	.	.	.	.	.	L	.	.	.	.	.	.	.	Y	.	.	I	.	.	.	.	.	.	.	V	T	.	L	H	Y	.	-	P	S	S
Bison bonasus T2R4		Q	.	I	.	R	S	.	.	V	.	.	N	.	.	.	.	.	.	.	.	.	.	.	.	.	.	.	.	.	.	.	.	.	.	.	.	.	A	T	V	G	P	L	S	-	P	S	F
Rangifer tarandus T2R4		Q	.	.	.	R	S	.	.	V	.	.	N	.	.	.	.	.	.	.	.	.	.	.	.	.	.	Y	.	.	I	.	.	.	.	.	.	.	A	T	.	L	H	Y	.	-	P	S	S
Ovibos moschatus T2R4		R	.	.	.	R	S	.	.	V	.	.	N	.	.	.	.	.	.	.	.	.	.	.	.	.	T	.	.	.	I	.	.	.	.	.	.	.	A	T	.	L	H	Y	.	-	P	S	S
Ovis aries T2R4		R	.	.	.	R	S	.	.	V	.	.	N	.	.	.	.	.	.	.	.	.	.	.	.	.	.	.	.	.	I	.	.	.	.	.	.	.	A	T	.	L	H	Y	.	-	P	S	S
Capra hircus T2R4		R	.	.	.	R	S	.	.	V	.	.	N	.	.	.	.	.	.	.	.	.	.	.	.	.	.	.	.	.	I	.	.	.	.	.	.	.	A	T	.	L	H	Y	.	-	P	S	S
Rupicapra rupicapra T2R4		R	.	.	.	R	S	.	.	V	.	.	N	.	.	.	.	.	.	.	.	.	.	.	.	.	.	.	.	.	I	.	.	.	.	.	.	.	A	T	.	L	H	Y	.	-	P	S	S
Bubalus bubalis T2R4		Q	.	.	.	R	S	.	.	V	.	.	N	.	.	.	.	.	.	.	.	.	.	.	.	.	.	.	.	.	I	.	.	.	.	.	.	.	A	T	.	L	H	Y	.	-	P	.	S
Bison bison T2R4		Q	.	I	.	R	S	.	.	V	.	.	N	.	.	.	.	.	.	.	.	.	.	.	.	.	.	.	.	.	.	.	.	.	.	.	.	.	A	T	V	V	H	Y	.	-	P	.	S
Bos taurus T2R4		Q	.	.	.	R	S	.	.	V	.	.	N	.	.	.	.	.	.	.	.	.	.	.	.	.	.	.	.	.	.	.	.	.	.	.	.	.	A	T	.	V	H	Y	.	-	P	.	S
Homo sapiens T2R4		Q	.	.	.	K	.	.	.	.	F	.	N	.	.	.	.	.	.	.	.	.	.	.	.	.	V	Y	.	.	I	.	.	.	.	.	.	.	A	T	.	V	Q	Y	.	-	P	F	.
Pan troglodytes T2R4		Q	.	.	.	K	.	.	.	.	F	.	N	.	.	.	.	.	.	.	.	.	.	.	.	.	V	Y	.	.	I	.	.	.	.	.	.	.	A	T	.	V	Q	Y	.	-	P	F	.
Equus caballus T2R4		Q	.	.	.	R	.	.	.	.	F	.	N	.	.	.	.	.	.	.	.	.	.	.	.	.	.	.	.	.	I	.	.	.	.	.	.	.	A	A	.	L	H	Y	V	-	P	S	S
Canis lupus T2R4		Q	.	.	.	K	.	T	.	I	F	.	N	.	.	.	.	.	.	.	.	.	.	.	.	.	.	.	.	.	I	.	.	.	.	.	.	.	A	T	.	L	H	Y	F	-	-	.	.
Canis lupus T2R16		G	L	.	R	N	Y	R	Q	D	P	C	D	.	S	.	R	V	.	T	M	.	L	.	S	L	V	F	.	.	.	F	.	T	.	.	F	L	S	L	V	V	V	A	I	-	-	E	I
Sus scrofa T2R16 like		R	Q	.	K	Q	H	H	.	S	H	S	N	L	S	L	K	.	P	A	T	.	L	R	S	L	A	I	.	.	I	F	F	T	S	.	F	L	.	T	I	.	S	I	M	-	-	G	A
Ovibos moschatus T2R16		.	Q	.	K	D	L	H	.	.	R	S	I	S	S	P	D	.	.	S	A	.	L	R	S	L	G	I	.	.	I	.	F	T	F	.	F	L	.	V	.	V	S	I	.	-	-	D	V
Rupicapra rupicapra T2R16		.	Q	.	K	D	L	H	.	.	R	P	I	S	S	P	.	.	.	S	A	.	L	R	S	L	G	I	.	.	L	.	F	T	F	.	F	L	.	V	.	V	S	I	.	-	-	D	V
Ovis ammon musimon T2R16		.	Q	.	K	D	L	H	.	.	R	P	I	S	S	R	.	.	.	S	A	.	L	R	S	L	G	I	.	.	I	.	F	T	F	.	F	L	.	V	.	V	S	I	.	-	-	D	V
Ovis aries T2R16		.	Q	.	K	D	L	H	.	.	H	P	I	S	S	P	.	.	.	S	A	.	L	R	S	L	G	I	.	.	I	.	F	T	F	.	F	L	.	V	.	V	S	I	.	-	-	D	V
Capra hircus T2R16		.	Q	.	K	D	L	H	.	.	R	P	I	S	S	P	.	.	.	S	A	.	L	R	S	L	G	I	.	.	I	.	F	T	F	.	F	L	.	V	.	V	S	I	.	-	-	D	V
Odocoileus virginianus T2R16		.	Q	.	K	D	L	H	.	D	R	S	N	S	S	L	.	.	.	S	A	.	L	R	S	L	A	I	.	.	T	.	F	T	F	.	F	L	.	V	.	L	S	I	.	-	-	D	V
Cervus elaphus T2R16		.	Q	.	K	D	L	H	.	.	H	S	N	S	S	L	.	.	.	S	A	.	L	R	S	L	A	I	.	.	T	.	F	T	F	.	F	L	.	V	.	L	S	I	.	-	-	D	V
Cervus canadensis T2R16		.	Q	.	K	D	L	H	.	.	R	S	N	S	S	L	.	.	.	S	A	.	L	R	S	L	A	I	.	.	T	.	F	T	F	.	F	L	.	V	.	L	S	I	.	-	-	D	V
Bubalus bubalis T2R16		.	Q	.	K	D	L	H	.	.	C	S	N	S	S	L	.	.	.	S	A	.	L	R	S	L	A	I	.	.	I	.	F	T	F	.	F	L	.	V	.	L	S	I	.	-	-	D	V
Bison bonasus T2R16		.	Q	.	K	D	L	H	.	.	C	S	N	S	S	P	.	.	.	S	A	.	L	R	S	L	A	I	V	.	M	.	F	T	F	.	F	L	.	V	.	L	S	I	.	-	-	D	V
Bos taurus T2R16		.	Q	.	K	D	L	H	.	.	C	S	N	S	S	P	.	.	.	S	A	.	L	R	S	L	A	I	V	.	I	.	F	T	F	.	F	L	.	V	.	L	S	I	.	-	-	D	V
Oryctolagus cuniculus T2R16		E	Q	.	.	H	R	D	.	.	G	G	N	S	R	M	K	.	.	.	T	.	L	.	S	L	S	I	.	F	I	F	F	S	S	.	F	L	A	L	.	.	T	.	.	-	-	G	T
Homo sapiens T2R16		.	Q	I	.	H	H	S	.	.	H	C	N	.	S	M	K	.	R	F	T	.	L	R	S	L	A	V	L	F	I	V	F	T	S	.	F	L	.	I	.	.	T	I	I	-	-	G	T
Pan troglodytes T2R16		.	Q	I	.	H	H	S	.	.	H	C	N	.	S	M	K	.	.	F	T	.	L	R	S	L	A	V	L	F	I	V	F	T	S	.	F	L	.	I	.	.	T	I	I	-	-	G	T
Mus musculus T2R103		.	N	.	C	H	S	.	.	.	S	R	D	V	S	.	V	.	.	I	K	G	L	Q	T	V	V	T	.	.	L	.	.	T	A	F	V	M	S	L	.	S	E	S	.	-	N	I	N
Mus musculus T2R118		R	.	.	.	H	S	.	H	.	C	R	D	A	S	.	K	.	.	I	R	.	L	Q	T	L	.	A	S	.	L	.	.	S	I	F	F	L	S	H	V	M	K	V	W	-	S	A	L
Mus musculus T2R105		.	.	.	.	V	.	.	K	P	P	R	D	A	S	.	M	.	.	I	K	.	L	Q	T	G	F	S	.	.	L	.	.	A	V	.	L	L	F	I	V	.	G	M	.	-	S	L	R
Homo sapiens T2R13		Q	.	.	.	L	.	Y	K	.	H	R	D	.	R	.	K	V	.	T	N	.	L	.	I	V	.	S	.	.	L	F	.	A	S	F	F	L	C	V	.	.	S	-	W	-	I	S	E
Pan troglodytes T2R13		Q	.	.	.	L	.	Y	K	.	H	R	D	.	R	.	K	V	.	T	N	.	L	.	I	V	.	S	.	.	L	.	.	A	S	F	F	L	S	I	.	.	S	-	W	-	I	S	E
Bos taurus T2R13		.	.	.	R	S	H	.	.	.	F	R	D	.	S	S	K	.	Y	.	R	.	.	I	M	V	.	S	.	.	I	.	L	A	I	H	F	L	S	H	.	M	T	T	F	-	H	H	N
Cervus canadensis T2R13		.	.	.	R	S	H	.	.	.	F	R	D	.	S	C	K	.	.	.	R	.	.	I	M	V	.	S	.	.	I	.	L	A	I	H	F	L	S	H	.	M	T	A	F	-	Y	H	N
Dama dama T2R13		.	.	.	R	S	H	E	.	.	F	R	D	.	S	C	K	.	.	.	R	.	.	I	M	V	.	S	.	.	I	.	L	A	I	H	F	L	S	H	.	M	T	A	F	-	Y	H	N
Cervus elaphus T2R13		.	.	.	R	S	H	.	.	.	F	R	D	.	S	C	K	.	.	.	R	.	.	I	M	V	.	S	.	.	I	.	L	A	I	H	F	L	S	H	.	M	T	A	F	-	Y	H	N
Rangifer tarandus T2R13		.	.	.	R	S	H	.	.	.	F	R	D	.	S	C	K	.	.	.	R	.	.	I	M	V	.	S	.	.	I	Q	L	A	I	H	F	L	S	H	.	M	T	T	F	-	Y	H	N
Alces alces T2R13		.	.	I	R	S	H	.	.	.	F	R	D	.	S	C	K	.	.	.	R	.	.	F	M	V	.	S	.	.	I	.	L	A	I	H	F	L	S	H	.	M	T	T	F	-	Y	H	N
Equus caballus T2R7 like		R	Q	.	E	D	-	-	.	.	S	R	D	.	S	R	.	.	.	.	R	.	.	.	S	.	.	S	.	.	L	.	F	F	I	.	Y	L	S	H	I	.	I	N	S	-	A	N	T
Sus scrofa T2R7 like		R	H	.	K	S	-	-	.	V	S	R	D	T	S	.	.	.	.	.	R	.	.	.	S	.	.	S	.	.	L	.	F	.	L	.	Y	A	S	N	I	L	L	M	W	-	G	Y	G
Dama dama T2R12		R	R	.	K	.	A	-	-	-	-	-	D	C	S	.	.	.	.	M	K	.	L	.	S	.	.	-	-	-	-	-	-	-	-	-	-	-	-	-	-	-	-	-	-	-	-	-	-
Odocoileus virginianus T2R12		R	R	.	K	.	A	-	-	-	-	-	D	C	S	.	.	.	.	M	R	.	L	.	S	.	.	S	.	.	L	.	F	V	I	.	Y	L	G	N	.	V	T	V	W	-	-	-	-
Bos taurus T2R12		R	R	.	N	.	V	-	-	-	-	-	D	C	S	S	.	.	.	.	R	.	L	.	A	.	.	S	.	.	L	.	F	V	L	.	Y	L	S	T	I	.	T	V	W	-	A	N	H
Bison bonasus T2R12		R	R	.	N	.	V	-	-	-	-	-	D	C	S	S	.	.	.	.	R	.	L	.	A	.	.	S	.	.	L	.	F	V	L	.	Y	L	S	N	I	.	T	V	W	-	A	N	H
Bison bison T2R12		R	R	.	N	.	V	-	-	-	-	-	D	C	S	S	.	.	.	.	R	.	L	.	A	.	.	S	.	.	L	.	F	V	L	.	Y	L	S	N	I	.	T	V	W	-	A	N	H
Bubalus		R	R	.	K	.	V	-	-	-	-	-	D	C	S	S	.	.	.	.	I	.	L	.	A	.	.	S	.	.	F	.	.	V	L	.	Y	L	S	N	I	.	T	G	W	-	A	S	H
Ovibos moschatus T2R12		R	R	.	K	.	V	-	-	-	-	-	D	C	S	S	.	.	R	.	R	.	L	.	A	.	.	S	.	.	L	.	F	.	L	C	Y	L	S	N	I	M	T	V	W	-	A	N	H
Rupicapra rupicapra T2R12		R	R	.	K	.	V	-	-	-	-	-	D	W	S	S	.	.	.	.	R	.	L	.	A	.	.	S	.	.	L	.	F	.	L	.	Y	L	S	N	I	.	T	V	W	-	A	N	H
Capra hircus T2R12		R	H	.	K	.	V	-	-	-	-	-	D	C	S	S	.	.	.	.	R	.	L	.	A	.	.	S	.	.	L	.	F	.	L	H	Y	L	S	N	I	M	T	M	W	-	A	N	H
Ovis aries T2R12		R	R	.	K	.	V	-	-	-	-	-	D	C	S	S	.	.	.	.	R	.	L	.	A	.	.	S	.	.	L	.	F	.	L	H	Y	L	S	N	I	M	T	V	W	-	A	N	H
Ovis ammon musimon T2R12		R	R	.	K	.	V	-	-	-	-	-	D	C	S	S	.	.	.	.	R	.	L	.	A	.	.	S	.	.	L	.	F	.	L	H	Y	L	S	N	I	M	T	V	W	-	A	N	H
Oryctolagus cuniculus T2R3		R	Q	.	.	Q	.	G	V	S	P	R	D	Q	S	.	.	.	.	K	K	.	I	R	I	I	L	S	.	.	F	.	F	L	L	.	F	L	A	F	.	T	L	S	S	-	S	D	F
Pan troglodytess T2R3		R	Q	.	L	Q	.	G	.	S	S	R	D	.	T	.	.	.	.	K	R	.	I	R	I	I	L	S	.	F	F	.	F	L	L	.	F	L	A	F	.	.	A	S	F	-	G	N	F
Homo sapiens T2R3		R	Q	.	L	Q	.	G	.	S	S	R	D	.	T	.	.	.	.	K	R	.	I	R	I	I	L	S	.	F	F	.	F	L	L	.	F	L	A	F	.	.	A	S	F	-	G	N	F
Canis lupus T2R3		Q	Q	.	K	H	S	G	.	S	S	R	D	L	S	.	.	.	.	Q	R	.	I	.	I	I	V	S	.	.	F	.	F	L	L	.	F	L	A	F	.	.	T	S	S	-	S	Y	F
Equus caballus T2R3		W	Q	.	.	Q	.	G	.	S	A	G	N	L	S	.	.	.	.	K	R	.	I	.	I	I	L	S	.	.	F	.	F	L	L	.	F	L	A	F	I	.	T	T	A	-	S	D	F
Sus scrofa T2R3		R	R	.	.	Q	.	S	.	.	S	G	D	.	S	P	.	.	.	R	R	.	I	.	I	I	L	S	.	.	F	.	F	L	L	.	F	L	S	F	S	.	L	S	S	-	S	Y	F
Bison bonasus T2R3		R	Q	.	H	Q	D	C	A	S	S	R	D	L	S	.	.	.	.	R	R	.	I	R	V	I	L	S	.	.	F	.	F	L	L	.	Y	L	S	F	Y	V	L	T	S	-	S	Y	F
Bos taurus T2R3		R	Q	.	H	Q	D	C	A	S	S	R	D	L	S	.	.	.	.	R	R	.	I	R	V	I	L	S	.	.	F	.	F	L	L	.	Y	L	S	F	Y	V	L	T	S	-	S	Y	F
Ovibos moschatus T2R3		R	Q	.	H	Q	D	C	G	S	S	R	D	.	S	.	.	.	.	R	R	.	I	R	V	I	L	S	.	.	F	.	F	L	L	.	Y	L	S	F	S	X	L	T	S	-	S	Y	F
Rupicapra rupicapra T2R3		R	Q	.	H	Q	D	C	G	S	A	R	D	.	S	.	.	.	.	R	R	.	I	R	V	I	L	S	C	.	F	.	F	L	L	.	C	L	S	F	S	V	L	I	S	-	S	Y	F
Capra hircus T2R3		R	Q	.	H	Q	D	C	G	S	S	R	D	.	S	.	.	.	.	R	R	.	I	R	V	I	L	S	.	.	F	.	F	L	L	.	Y	L	S	F	S	V	L	T	S	-	S	Y	F
Ovis aries T2R3		R	Q	.	H	Q	D	C	G	S	S	R	D	.	S	.	.	.	.	R	R	.	I	R	V	I	L	S	.	.	F	.	F	L	L	.	Y	L	S	F	S	V	L	T	S	-	S	Y	F
Ovis ammon musimon T2R3		R	Q	.	H	Q	D	C	G	S	S	R	D	.	S	.	.	.	.	R	R	.	I	R	V	I	L	S	.	.	F	.	F	L	L	.	Y	L	S	F	S	V	L	T	S	-	S	Y	F
Dama dama T2R3		R	Q	.	H	Q	.	R	A	S	P	R	D	.	S	.	.	.	.	R	R	.	I	R	V	I	L	S	.	.	F	.	F	L	L	.	Y	L	S	F	S	V	L	T	S	-	S	Y	F
Rangifer tarandus T2R3		R	Q	.	R	Q	.	C	A	S	P	K	D	.	S	.	.	.	.	R	R	.	I	R	V	I	L	S	.	.	F	.	F	L	L	.	Y	F	S	F	S	V	L	T	S	-	S	Y	F
Odocoileus virginianus T2R3		R	Q	.	H	K	.	C	A	S	P	K	D	.	S	.	.	.	.	R	R	.	I	R	V	I	L	S	.	.	F	.	F	L	L	.	Y	L	S	F	S	V	L	T	S	-	S	Y	F
Mus musculus TAS2R130		R	Q	I	.	L	S	V	.	.	Y	K	D	.	S	.	T	.	.	.	K	.	.	.	A	V	.	S	.	.	A	.	F	V	V	.	C	L	A	F	.	.	A	T	S	-	S	Y	F
Homo sapiens T2R7		R	R	.	.	L	S	.	.	.	C	R	D	.	S	.	.	.	.	.	R	.	L	.	A	V	.	S	.	.	L	.	F	.	A	.	Y	L	S	F	.	.	A	T	S	-	S	Y	F
Pan troglodytes T2R7		R	R	.	.	L	S	.	.	.	C	R	D	.	S	.	.	.	.	.	R	.	L	.	A	V	.	S	.	.	L	.	F	.	A	.	Y	L	S	F	.	V	A	T	S	-	S	Y	F
Oryctolagus cuniculus T2R7		R	.	.	.	L	.	S	.	.	C	R	D	.	S	.	.	.	.	M	.	.	.	.	A	V	.	S	.	.	F	.	F	V	A	.	Y	L	A	F	.	.	A	T	S	-	S	Y	F
Canis lupus T2R7		R	Q	.	K	F	.	.	.	.	C	R	D	F	S	I	.	.	.	M	.	.	.	.	A	V	.	S	.	.	L	.	F	.	A	.	Y	L	A	F	.	V	A	T	S	-	S	Y	F
Mus musculus T2R107		R	Q	.	H	S	D	V	S	.	F	R	D	H	S	.	K	V	.	.	K	.	.	.	F	L	.	S	.	M	.	F	F	.	L	H	F	.	G	L	S	.	E	V	.	-	C	F	I
Rupicapra rupicapra T2R10		R	Q	.	R	L	.	.	.	.	F	R	D	.	S	.	.	.	.	I	K	.	.	.	I	L	V	Y	.	I	I	.	F	.	L	.	F	.	G	T	A	.	Q	I	S	-	G	S	T
Ovis ammon musimon T2R10		R	.	.	.	L	.	.	.	.	F	R	D	.	S	.	.	.	.	I	K	.	.	.	T	L	V	S	.	I	I	.	F	.	L	.	F	.	G	T	A	.	Q	I	S	-	S	S	T
Ovis aries T2R10		R	.	.	.	L	.	.	.	.	F	R	D	.	S	.	.	.	.	I	K	.	.	.	T	L	V	S	.	I	I	.	F	.	L	.	F	.	G	T	A	.	Q	I	S	-	G	S	T
Capra hircus T2R10		R	.	.	.	L	.	.	.	.	F	R	D	.	S	.	.	.	.	I	K	.	.	.	T	L	V	S	.	I	I	.	F	.	L	.	F	.	G	T	A	.	Q	I	S	-	G	S	T
Bison bonasus T2R10		R	.	.	R	L	.	.	.	.	F	R	D	.	S	.	.	.	.	I	Q	.	.	.	I	L	V	S	.	I	I	.	F	.	L	.	F	.	G	T	A	.	Q	I	S	G	S	S	T
Bos taurus T2R10B		R	.	T	R	L	S	.	.	.	F	R	D	.	S	.	.	.	.	I	K	.	.	.	I	L	V	S	.	I	I	.	F	.	L	.	F	.	G	T	A	.	Q	I	S	G	S	S	T
Bubalus bubalis T2R10 like		R	.	.	R	L	.	.	.	.	F	R	D	.	S	.	.	.	.	I	K	.	.	.	I	L	V	S	.	V	I	.	F	.	L	.	F	.	G	T	A	.	Q	I	S	G	S	S	T
Cervus canadensis T2R10		R	.	.	.	L	S	.	.	.	F	R	D	.	S	.	.	.	.	I	K	.	.	.	I	L	V	S	.	I	I	.	F	.	L	.	F	.	G	T	A	.	Q	I	S	-	V	G	T
Rangifer tarandus T2R10		R	.	.	.	L	.	.	.	.	F	R	D	.	S	.	.	.	.	.	K	.	.	.	I	L	G	S	.	I	I	.	F	.	L	.	F	.	G	T	A	.	Q	V	S	-	V	G	A
Cervus elaphus T2R10		R	.	.	.	L	S	.	.	.	F	R	D	.	S	.	.	.	.	I	K	.	.	.	I	L	V	S	.	I	I	.	F	.	L	.	F	.	G	T	A	.	Q	I	S	-	V	G	T
Homo sapiens T2R10		R	Q	.	.	S	.	V	.	.	.	R	D	S	N	.	.	.	.	.	K	.	.	.	V	L	.	S	.	I	I	.	F	.	L	.	F	I	G	M	A	.	E	I	S	-	C	F	T
Pan troglodytes T2R10		R	Q	.	.	S	.	V	.	.	.	R	D	S	N	.	.	.	.	.	K	.	.	.	V	L	.	S	.	I	I	.	F	.	L	.	F	I	G	M	A	.	E	I	S	-	Y	F	T
Sus scrofa T2R10 like		R	Q	.	.	S	.	.	.	.	F	R	D	.	S	.	.	.	.	I	K	.	.	.	I	V	.	S	.	I	I	.	F	.	L	.	F	I	G	V	A	.	E	I	S	-	C	G	T
Canis lupus T2R10		R	H	.	.	L	.	V	.	.	.	R	D	.	S	.	.	.	.	.	K	.	.	.	I	L	V	S	.	I	I	.	F	.	L	.	F	I	G	I	A	.	E	I	S	-	C	F	I
Mus musculus T2R131		R	S	L	D	L	I	S	.	T	S	E	D	S	R	.	K	I	.	K	K	.	.	.	M	L	V	S	.	.	I	.	F	.	I	H	I	F	F	M	Q	L	A	R	W	-	L	L	F
Canis lupus T2R67		R	N	V	.	R	.	-	S	S	S	R	D	F	R	.	.	.	.	K	R	.	.	.	M	V	M	S	S	.	F	.	S	M	V	N	F	T	S	I	.	L	T	G	W	-	F	S	L
Odocoileus virginianus T2R67		R	N	L	.	L	.	.	S	S	-	K	D	L	S	.	.	.	.	K	R	.	.	.	M	V	M	S	.	.	F	F	F	.	I	H	V	S	S	I	.	L	T	G	W	-	V	F	L
Alces alces T2R67		R	N	L	.	L	.	-	P	S	S	K	D	L	S	.	.	.	.	K	R	.	.	.	M	V	M	F	.	.	F	.	F	.	I	H	V	S	S	I	.	L	T	D	W	-	V	F	L
Bubalus bubalis T2R12 like		.	N	L	.	L	.	-	S	S	S	K	D	L	S	.	.	.	.	K	R	.	.	.	M	V	M	S	.	.	F	.	F	V	I	H	V	S	S	I	.	L	T	A	W	-	V	F	L
Cervus canadensis T2R67		R	N	L	.	F	.	-	P	S	S	K	D	L	S	.	.	.	.	K	R	.	.	.	M	V	M	S	.	.	F	.	F	.	I	H	V	S	S	I	S	L	T	G	W	-	V	F	L
Capra hircus T2R67		R	N	L	.	L	.	-	P	S	S	K	D	L	S	.	.	.	.	K	R	.	.	.	M	V	M	S	.	.	F	.	F	.	I	H	V	S	S	V	.	L	T	G	W	-	V	F	L
Ovis aries T2R67		R	N	L	.	L	.	-	P	S	S	K	D	L	S	.	.	.	.	K	R	.	.	.	M	V	M	S	.	.	F	.	F	V	V	H	V	S	S	I	.	L	T	G	W	-	V	F	L
Ovis ammon musimon T2R67		R	N	L	.	L	.	-	P	S	S	K	D	L	S	.	.	.	.	K	R	.	.	.	M	V	M	S	.	.	F	.	F	V	V	H	V	S	S	I	.	L	T	G	W	-	V	F	L
Ovibos moschatus T2R67		R	N	L	.	L	.	-	P	S	S	K	D	L	S	.	.	.	.	K	R	.	.	.	M	V	M	S	.	.	F	.	F	V	I	H	V	S	S	V	.	L	T	G	W	-	V	F	L
Bison bison T2R67		R	N	L	.	L	.	-	P	S	S	K	D	L	S	.	.	.	.	K	R	.	.	.	I	V	M	S	.	.	F	.	F	.	I	H	V	S	S	I	.	L	I	A	W	-	V	F	L
Bos taurus T2R67		R	N	L	.	F	.	-	P	S	S	K	D	L	S	.	.	.	.	K	R	.	.	.	I	V	M	S	.	.	F	.	F	.	I	H	V	S	S	I	.	L	I	A	W	-	V	F	L
Oryctolagus cuniculus T2R4		L	K	T	K	-	-	-	-	-	-	-	-	A	K	K	I	L	C	F	N	K	-	-	-	-	-	-	-	-	-	-	-	-	-	-	-	-	-	-	-	-
Sus scrofa T2R4		.	.	.	.	-	-	-	-	-	-	-	-	.	.	.	.	.	.	C	.	.	-	-	-	-	-	-	-	-	-	-	-	-	-	-	-	-	-	-	-	-
Bison bonasus T2R4		-	-	-	-	-	-	-	-	-	-	-	-	-	-	-	-	-	-	-	-	-	-	-	-	-	-	-	-	-	-	-	-	-	-	-	-	-	-	-	-	-
Rangifer tarandus T2R4		-	-	-	-	-	-	-	-	-	-	-	-	-	-	-	-	-	-	-	-	-	-	-	-	-	-	-	-	-	-	-	-	-	-	-	-	-	-	-	-	-
Ovibos moschatus T2R4		.	.	-	-	-	-	-	-	-	-	-	-	-	-	-	-	-	-	-	-	-	-	-	-	-	-	-	-	-	-	-	-	-	-	-	-	-	-	-	-	-
Ovis aries T2R4		.	-	-	-	-	-	-	-	-	-	-	-	-	-	-	-	-	-	-	-	-	-	-	-	-	-	-	-	-	-	-	-	-	-	-	-	-	-	-	-	-
Capra hircus T2R4		-	-	-	-	-	-	-	-	-	-	-	-	-	-	-	-	-	-	-	-	-	-	-	-	-	-	-	-	-	-	-	-	-	-	-	-	-	-	-	-	-
Rupicapra rupicapra T2R4		.	-	-	-	-	-	-	-	-	-	-	-	-	-	-	-	-	-	-	-	-	-	-	-	-	-	-	-	-	-	-	-	-	-	-	-	-	-	-	-	-
Bubalus bubalis T2R4		.	.	.	.	-	-	-	-	-	-	-	-	.	.	N	.	.	.	.	.	.	-	-	-	-	-	-	-	-	-	-	-	-	-	-	-	-	-	-	-	-
Bison bison T2R4		.	.	.	.	-	-	-	-	-	-	-	-	.	-	-	-	-	-	-	-	-	-	-	-	-	-	-	-	-	-	-	-	-	-	-	-	-	-	-	-	-
Bos taurus T2R4		.	.	.	.	-	-	-	-	-	-	-	-	.	.	N	.	.	.	.	S	.	-	-	-	-	-	-	-	-	-	-	-	-	-	-	-	-	-	-	-	-
Homo sapiens T2R4		.	.	.	T	-	-	-	-	-	-	-	-	.	.	.	.	.	.	.	K	.	-	-	-	-	-	-	-	-	-	-	-	-	-	-	-	-	-	-	-	-
Pan troglodytes T2R4		.	.	.	T	-	-	-	-	-	-	-	-	.	.	.	.	.	.	.	K	.	-	-	-	-	-	-	-	-	-	-	-	-	-	-	-	-	-	-	-	-
Equus caballus T2R4		.	.	.	.	-	-	-	-	-	-	-	-	.	.	.	.	.	.	.	.	.	-	-	-	-	-	-	-	-	-	-	-	-	-	-	-	-	-	-	-	-
Canis lupus T2R4		.	.	.	.	-	-	-	-	-	-	-	-	.	.	.	.	.	.	.	.	.	-	-	-	-	-	-	-	-	-	-	-	-	-	-	-	-	-	-	-	-
Canis lupus T2R16		.	R	K	A	-	L	L	I	L	-	-	-	F	A	A	L	S	V	P	D	I	-	-	-	-	-	-	-	-	-	-	-	-	-	-	-	-	-	-	-	-
Sus scrofa T2R16 like		.	.	R	V	-	F	K	V	R	-	-	-	C	W	G	L	E	A	A	-	-	-	-	-	-	-	-	-	-	-	-	-	-	-	-	-	-	-	-	-	-
Ovibos moschatus T2R16		-	-	-	-	-	-	-	-	-	-	-	-	-	-	-	-	-	-	-	-	-	-	-	-	-	-	-	-	-	-	-	-	-	-	-	-	-	-	-	-	-
Rupicapra rupicapra T2R16		-	-	-	-	-	-	-	-	-	-	-	-	-	-	-	-	-	-	-	-	-	-	-	-	-	-	-	-	-	-	-	-	-	-	-	-	-	-	-	-	-
Ovis ammon musimon T2R16		-	-	-	-	-	-	-	-	-	-	-	-	-	-	-	-	-	-	-	-	-	-	-	-	-	-	-	-	-	-	-	-	-	-	-	-	-	-	-	-	-
Ovis aries T2R16		-	-	-	-	-	-	-	-	-	-	-	-	-	-	-	-	-	-	-	-	-	-	-	-	-	-	-	-	-	-	-	-	-	-	-	-	-	-	-	-	-
Capra hircus T2R16		-	-	-	-	-	-	-	-	-	-	-	-	-	-	-	-	-	-	-	-	-	-	-	-	-	-	-	-	-	-	-	-	-	-	-	-	-	-	-	-	-
Odocoileus virginianus T2R16		-	-	-	-	-	-	-	-	-	-	-	-	-	-	-	-	-	-	-	-	-	-	-	-	-	-	-	-	-	-	-	-	-	-	-	-	-	-	-	-	-
Cervus elaphus T2R16		.	.	-	-	-	-	-	-	-	-	-	-	-	-	-	-	-	-	-	-	-	-	-	-	-	-	-	-	-	-	-	-	-	-	-	-	-	-	-	-	-
Cervus canadensis T2R16		-	-	-	-	-	-	-	-	-	-	-	-	-	-	-	-	-	-	-	-	-	-	-	-	-	-	-	-	-	-	-	-	-	-	-	-	-	-	-	-	-
Bubalus bubalis T2R16		.	.	R	V	-	L	K	A	R	-	-	-	C	W	S	L	E	A	A	-	-	-	-	-	-	-	-	-	-	-	-	-	-	-	-	-	-	-	-	-	-
Bison bonasus T2R16		-	-	-	-	-	-	-	-	-	-	-	-	-	-	-	-	-	-	-	-	-	-	-	-	-	-	-	-	-	-	-	-	-	-	-	-	-	-	-	-	-
Bos taurus T2R16		.	.	R	V	-	L	K	A	R	-	-	-	C	W	S	L	E	A	A	-	-	-	-	-	-	-	-	-	-	-	-	-	-	-	-	-	-	-	-	-	-
Oryctolagus cuniculus T2R16		.	.	R	V	-	L	K	V	K	-	-	-	C	-	-	-	-	-	-	-	-	-	-	-	-	-	-	-	-	-	-	-	-	-	-	-	-	-	-	-	-
Homo sapiens T2R16		.	.	R	I	-	L	K	G	K	-	-	-	C	-	-	-	-	-	-	-	-	-	-	-	-	-	-	-	-	-	-	-	-	-	-	-	-	-	-	-	-
Pan troglodytes T2R16		.	.	R	I	-	L	K	G	K	-	-	-	C	-	-	-	-	-	-	-	-	-	-	-	-	-	-	-	-	-	-	-	-	-	-	-	-	-	-	-	-
Mus musculus T2R103		.	R	Q	A	-	S	L	S	V	-	-	-	I	L	W	L	R	Y	K	Y	.	H	I	E	N	W	G	P	-	-	-	-	-	-	-	-	-	-	-	-	-
Mus musculus T2R118		M	R	K	A	-	S	L	Y	V	-	-	-	F	L	W	L	R	.	R	H	.	E	-	-	-	-	-	-	-	-	-	-	-	-	-	-	-	-	-	-	-
Mus musculus T2R105		.	R	Q	A	-	S	L	S	V	-	-	-	L	H	C	L	R	.	R	S	.	D	M	D	T	M	G	P	-	-	-	-	-	-	-	-	-	-	-	-	-
Homo sapiens T2R13		.	R	Q	A	-	F	L	L	V	A	A	K	V	W	A	K	R	-	-	-	-	-	-	-	-	-	-	-	-	-	-	-	-	-	-	-	-	-	-	-	-
Pan troglodytes T2R13		.	R	Q	A	-	F	L	L	V	A	A	K	V	W	A	K	R	-	-	-	-	-	-	-	-	-	-	-	-	-	-	-	-	-	-	-	-	-	-	-	-
Bos taurus T2R13		.	R	K	G	-	S	L	L	V	-	-	-	L	W	Q	L	R	.	G	-	-	-	-	-	-	-	-	-	-	-	-	-	-	-	-	-	-	-	-	-	-
Cervus canadensis T2R13		.	R	K	A	-	S	L	L	V	-	-	-	L	-	-	-	-	-	-	-	-	-	-	-	-	-	-	-	-	-	-	-	-	-	-	-	-	-	-	-	-
Dama dama T2R13		.	R	-	-	-	-	-	-	-	-	-	-	-	-	-	-	-	-	-	-	-	-	-	-	-	-	-	-	-	-	-	-	-	-	-	-	-	-	-	-	-
Cervus elaphus T2R13		.	R	K	A	-	-	-	-	-	-	-	-	-	-	-	-	-	-	-	-	-	-	-	-	-	-	-	-	-	-	-	-	-	-	-	-	-	-	-	-	-
Rangifer tarandus T2R13		-	-	-	-	-	-	-	-	-	-	-	-	-	-	-	-	-	-	-	-	-	-	-	-	-	-	-	-	-	-	-	-	-	-	-	-	-	-	-	-	-
Alces alces T2R13		.	-	-	-	-	-	-	-	-	-	-	-	-	-	-	-	-	-	-	-	-	-	-	-	-	-	-	-	-	-	-	-	-	-	-	-	-	-	-	-	-
Equus caballus T2R7 like		.	.	Q	A	-	S	L	S	V	-	-	-	L	.	.	L	K	S	C	M	N	L	R	K	P	T	I	P	-	-	-	-	-	-	-	-	-	-	-	-	-
Sus scrofa T2R7 like		.	.	Q	A	-	S	L	R	I	-	-	-	L	R	.	L	N	.	S	M	N	P	R	K	P	T	L	P	-	-	-	-	-	-	-	-	-	-	-	-	-
Dama dama T2R12		-	-	-	-	-	-	-	-	-	-	-	-	-	-	-	-	-	-	-	-	-	-	-	-	-	-	-	-	-	-	-	-	-	-	-	-	-	-	-	-	-
Odocoileus virginianus T2R12		-	-	-	-	-	-	-	-	-	-	-	-	-	-	-	-	-	-	-	-	-	-	-	-	-	-	-	-	-	-	-	-	-	-	-	-	-	-	-	-	-
Bos taurus T2R12		.	.	Q	A	-	S	L	C	V	-	-	-	L	R	.	L	K	G	Y	M	N	L	R	K	P	A	L	P	K	R	S	L	K	R	-	-	-	-	-	-	-
Bison bonasus T2R12		.	.	Q	A	-	S	L	C	V	-	-	-	L	.	E	A	E	G	L	H	E	S	K	K	-	-	-	-	-	-	-	-	-	-	-	-	-	-	-	-	-
Bison bison T2R12		F	E	.	G	F	T	L	C	P	-	-	-	-	-	-	-	-	-	-	-	-	-	-	-	-	-	-	-	-	-	-	-	-	-	-	-	-	-	-	-	-
Bubalus		.	.	Q	A	-	S	L	C	V	-	-	-	L	R	.	L	K	G	Y	M	N	L	R	K	P	T	L	P	K	I	T	L	K	R	-	-	-	-	-	-	-
Ovibos moschatus T2R12		.	.	K	A	-	-	-	-	-	-	-	-	S	L	C	P	K	E	A	-	-	-	-	-	-	-	-	-	-	-	-	-	-	-	-	-	-	-	-	-	-
Rupicapra rupicapra T2R12		.	.	K	A	-	S	L	C	V	-	-	-	L	R	.	L	R	G	D	M	N	L	R	K	P	T	L	P	-	-	-	-	-	-	-	-	-	-	-	-	-
Capra hircus T2R12		.	.	K	A	-	S	L	C	V	-	-	-	L	R	.	L	R	G	Y	M	N	L	R	K	L	F	-	-	-	-	-	-	-	-	-	-	-	-	-	-	-
Ovis aries T2R12		.	.	K	A	-	S	L	C	V	-	-	-	L	R	.	L	R	G	Y	M	N	L	R	K	L	F	-	-	-	-	-	-	-	-	-	-	-	-	-	-	-
Ovis ammon musimon T2R12		.	.	K	A	-	S	L	C	V	-	-	-	L	-	-	-	-	-	-	-	-	-	-	-	-	-	-	-	-	-	-	-	-	-	-	-	-	-	-	-	-
Oryctolagus cuniculus T2R3		.	.	Q	T	-	F	V	G	M	-	-	-	L	R	C	K	S	.	H	L	.	P	G	S	K	G	F	C	F	P	-	-	-	-	-	-	-	-	-	-	-
Pan troglodytes T2R3		.	.	Q	T	-	F	V	V	M	-	-	-	L	R	C	E	S	G	H	L	.	P	G	S	K	G	P	I	F	S	-	-	-	-	-	-	-	-	-	-	-
Homo sapiens T2R3		.	.	Q	T	-	F	V	V	M	-	-	-	L	R	C	E	S	G	H	L	.	P	G	S	K	G	P	I	F	S	-	-	-	-	-	-	-	-	-	-	-
Canis lupus T2R3		.	.	Q	M	-	F	T	E	M	-	-	-	L	C	C	E	P	G	Y	L	.	P	G	F	K	R	P	F	A	P	-	-	-	-	-	-	-	-	-	-	-
Equus caballus T2R3		.	.	Q	M	-	F	V	E	M	-	-	-	L	W	C	K	P	G	H	L	.	S	G	S	K	G	S	F	S	P	-	-	-	-	-	-	-	-	-	-	-
Sus scrofa T2R3		.	.	Q	M	-	F	V	E	M	-	-	-	L	C	C	E	P	G	H	L	.	P	G	S	K	G	P	F	S	P	-	-	-	-	-	-	-	-	-	-	-
Bison bonasus T2R3		.	.	Q	M	-	F	V	A	M	-	-	-	L	R	C	E	P	G	C	L	.	P	G	S	-	-	-	-	-	-	-	-	-	-	-	-	-	-	-	-	-
Bos taurus T2R3		.	.	Q	M	-	F	V	A	M	-	-	-	L	R	C	E	P	G	C	L	.	P	G	S	K	G	S	V	Y	P	-	-	-	-	-	-	-	-	-	-	-
Ovibos moschatus T2R3		-	-	-	-	-	-	-	-	-	-	-	-	-	-	-	-	-	-	-	-	-	-	-	-	-	-	-	-	-	-	-	-	-	-	-	-	-	-	-	-	-
Rupicapra rupicapra T2R3		.	.	Q	M	-	F	V	A	M	-	-	-	L	W	C	E	P	G	C	L	.	P	-	-	-	-	-	-	-	-	-	-	-	-	-	-	-	-	-	-	-
Capra hircus T2R3		.	.	Q	M	-	F	V	A	M	-	-	-	L	R	C	E	P	G	C	L	.	P	G	S	-	-	-	-	-	-	-	-	-	-	-	-	-	-	-	-	-
Ovis aries T2R3		.	.	Q	M	-	F	V	A	M	-	-	-	L	R	C	E	P	G	C	L	.	P	G	S	-	-	-	-	-	-	-	-	-	-	-	-	-	-	-	-	-
Ovis ammon musimon T2R3		.	.	Q	M	-	F	V	A	M	-	-	-	L	R	C	E	P	G	C	L	-	-	-	-	-	-	-	-	-	-	-	-	-	-	-	-	-	-	-	-	-
Dama dama T2R3		.	.	Q	M	-	F	V	A	M	-	-	-	L	R	C	E	P	G	C	L	.	P	G	S	-	-	-	-	-	-	-	-	-	-	-	-	-	-	-	-	-
Rangifer tarandus T2R3		.	.	Q	M	-	F	V	A	M	-	-	-	L	R	C	E	P	G	C	L	.	P	G	S	K	-	-	-	-	-	-	-	-	-	-	-	-	-	-	-	-
Odocoileus virginianus T2R3		.	.	Q	M	-	F	V	A	M	-	-	-	L	R	C	E	P	G	C	L	.	P	G	S	K	G	S	V	Y	P	-	-	-	-	-	-	-	-	-	-	-
Mus musculus TAS2R130		.	.	Q	A	-	S	V	R	V	-	-	-	L	C	R	V	K	T	M	L	.	G	K	K	Y	-	-	-	-	-	-	-	-	-	-	-	-	-	-	-	-
Homo sapiens T2R7		.	R	H	A	-	S	L	K	V	-	-	-	I	W	.	V	M	S	I	L	.	G	R	K	F	Q	Q	H	K	Q	I	-	-	-	-	-	-	-	-	-	-
Pan troglodytes T2R7		.	R	H	A	-	S	L	K	V	-	-	-	I	W	.	V	M	S	I	L	.	G	R	K	F	Q	Q	H	K	Q	I	G	-	-	-	-	-	-	-	-	-
Oryctolagus cuniculus T2R7		.	R	Q	A	-	S	G	R	L	-	-	-	L	-	-	-	-	-	-	-	-	-	-	-	-	-	-	-	-	-	-	-	-	-	-	-	-	-	-	-	-
Canis lupus T2R7		.	R	Q	A	-	S	L	R	V	-	-	-	L	W	.	V	K	Y	V	L	.	R	R	N	F	-	-	-	-	-	-	-	-	-	-	-	-	-	-	-	-
Mus musculus T2R107		.	.	Q	A	-	S	L	K	A	-	-	-	L	Q	Q	L	K	.	C	E	T	K	G	N	F	R	V	K	-	-	-	-	-	-	-	-	-	-	-	-	-
Rupicapra rupicapra T2R10		.	.	Q	D	-	F	L	R	V	-	-	-	L	.	P	L	K	.	-	-	-	-	-	-	-	-	-	-	-	-	-	-	-	-	-	-	-	-	-	-	-
Ovis ammon musimon T2R10		.	.	Q	D	-	F	L	R	V	-	-	-	L	.	P	L	K	.	W	E	-	-	-	-	-	-	-	-	-	-	-	-	-	-	-	-	-	-	-	-	-
Ovis aries T2R10		.	.	Q	D	-	F	L	R	V	-	-	-	L	.	P	L	K	.	-	-	-	-	-	-	-	-	-	-	-	-	-	-	-	-	-	-	-	-	-	-	-
Capra hircus T2R10		.	.	Q	D	-	F	L	R	V	-	-	-	L	.	P	L	K	-	-	-	-	-	-	-	-	-	-	-	-	-	-	-	-	-	-	-	-	-	-	-	-
Bison bonasus T2R10		.	.	Q	D	-	S	L	R	V	-	-	-	L	.	P	L	K	.	-	-	-	-	-	-	-	-	-	-	-	-	-	-	-	-	-	-	-	-	-	-	-
Bos taurus T2R10B		.	.	Q	D	-	S	L	R	V	-	-	-	L	.	P	L	K	.	W	E	.	E	K	L	L	R	I	P	-	-	-	-	-	-	-	-	-	-	-	-	-
Bubalus bubalis T2R10 like		.	.	Q	D	-	S	L	R	V	-	-	-	L	.	P	L	K	.	W	E	.	E	K	L	L	R	I	P	-	-	-	-	-	-	-	-	-	-	-	-	-
Cervus canadensis T2R10		K	Q	E	A	-	E	A	R	L	F	E	G	I	E	A	.	K	V	L	G	.	-	-	-	-	-	-	-	-	-	-	-	-	-	-	-	-	-	-	-	-
Rangifer tarandus T2R10		.	.	Q	D	-	S	L	R	V	-	-	-	L	.	P	L	K	.	W	-	-	-	-	-	-	-	-	-	-	-	-	-	-	-	-	-	-	-	-	-	-
Cervus elaphus T2R10		.	.	Q	D	-	S	L	R	V	-	-	-	L	.	P	L	K	.	W	G	.	-	-	-	-	-	-	-	-	-	-	-	-	-	-	-	-	-	-	-	-
Homo sapiens T2R10		.	.	Q	A	-	S	L	R	V	-	-	-	L	Q	Q	L	K	.	C	E	.	R	K	N	L	R	V	T	-	-	-	-	-	-	-	-	-	-	-	-	-
Pan troglodytes T2R10		.	.	Q	A	-	S	L	R	V	-	-	-	L	Q	Q	L	K	.	C	E	.	R	K	N	L	R	V	T	-	-	-	-	-	-	-	-	-	-	-	-	-
Sus scrofa T2R10 like		.	.	Q	A	-	S	L	K	V	-	-	-	L	.	Q	L	K	.	W	G	.	E	K	L	L	R	T	P	-	-	-	-	-	-	-	-	-	-	-	-	-
Canis lupus T2R10		.	.	Q	A	-	S	L	K	T	-	-	-	L	Q	Q	L	K	.	E	A	R	R	L	L	T	A	A	Q	I	H	V	G	G	N	G	C	S	R	R	I	I
Mus musculus T2R131		.	R	Q	R	-	A	M	R	I	-	-	-	L	Q	H	L	K	S	Q	L	Q	E	L	I	L	S	L	H	R	F	S	S	L	Y	-	-	-	-	-	-	-
Canis lupus T2R67		.	R	Q	A	-	A	L	G	L	-	-	-	L	W	H	L	N	.	H	L	.	M	V	K	P	F	A	S	-	-	-	-	-	-	-	-	-	-	-	-	-
Odocoileus virginianus T2R67		.	R	Q	N	-	V	V	G	L	-	-	-	L	W	Y	L	N	.	-	-	-	-	-	-	-	-	-	-	-	-	-	-	-	-	-	-	-	-	-	-	-
Alces alces T2R67		-	-	-	-	-	-	-	-	-	-	-	-	-	-	-	-	-	-	-	-	-	-	-	-	-	-	-	-	-	-	-	-	-	-	-	-	-	-	-	-	-
Bubalus bubalis T2R12 like		.	R	Q	N	-	A	L	G	L	-	-	-	L	W	Y	P	N	.	H	P	.	R	V	K	S	L	A	S	-	-	-	-	-	-	-	-	-	-	-	-	-
Cervus canadensis T2R67		.	R	Q	N	-	V	V	G	L	-	-	-	L	W	Y	L	N	.	-	-	-	-	-	-	-	-	-	-	-	-	-	-	-	-	-	-	-	-	-	-	-
Capra hircus T2R67		.	R	Q	N	-	A	I	G	L	-	-	-	L	W	Y	L	-	-	-	-	-	-	-	-	-	-	-	-	-	-	-	-	-	-	-	-	-	-	-	-	-
Ovis aries T2R67		.	R	Q	N	-	A	I	G	L	-	-	-	L	W	Y	L	-	-	-	-	-	-	-	-	-	-	-	-	-	-	-	-	-	-	-	-	-	-	-	-	-
Ovis ammon musimon T2R67		.	R	Q	N	-	A	I	G	L	-	-	-	L	W	Y	L	-	-	-	-	-	-	-	-	-	-	-	-	-	-	-	-	-	-	-	-	-	-	-	-	-
Ovibos moschatus T2R67		.	R	Q	N	-	A	I	G	L	-	-	-	L	W	Y	L	-	-	-	-	-	-	-	-	-	-	-	-	-	-	-	-	-	-	-	-	-	-	-	-	-
Bison bison T2R67		.	R	Q	N	-	A	L	R	L	-	-	-	L	W	Y	L	N	.	-	-	-	-	-	-	-	-	-	-	-	-	-	-	-	-	-	-	-	-	-	-	-
Bos taurus T2R67		.	R	Q	N	-	A	L	R	L	-	-	-	L	W	Y	L	N	.	H	P	.	R	V	K	S	L	A	S	-	-	-	-	-	-	-	-	-	-	-	-	-
[truncated: 32 more columns]

## Sheet: Info
Title	muscle-filo2sempseudo.clw
Format
DataType	Protein
103
Number Sites	361
Identical	.
Missing	?
Indel	-
